# Supplementary material for: High-resolution analysis of human centromeric chromatin
Source: Life Sci Alliance. 2025 Jan 23;8(4):e202402819. doi: 10.26508/lsa.202402819 (PMC11757159; doi:10.26508/lsa.202402819)
Supplement: Supplementary file 2 [file LSA-2024-02819_SdataF1.2.xls]

## Sheet: Sheet1
Source Data 1. Quantification of CENP-A levels for the two CENP-A populations
From HeLa cells, native centromeric chromatin was isolated by serial CENP-C and ACA NChIP. CENP-A levels were quantified from Western blot. 6 independent replicates were quantified using LiCor software. Quantification of CENP-C or ACA over input demonstrated that under native ChIP conditions, 6-fold excess of weakly bound CENP-A exist over robustly bound CENP-A. Overall, these analyses confirm th…
Table S1: A sizable fraction of CENP-A chromatin is not strongly associated with CENP-C
nChIP quantification for Figures 1B
	input	CENP-C IP	ACA IP		CENP-C/input	ACA/input	ACA/CENP-C
Exp1	0.91	2.3	14.7		2.52	16.12	6.39
Exp2	0.56	3.34	10		5.95	17.83	2.99
Exp3	26.6	13.4	57.8		0.5	2.17	4.31
Exp4	26	15.2	81.3		0.58	3.13	5.35
Exp5	7	9.76	43.8		1.39	6.26	4.49
Exp6	9.07	11.8	52.3		1.3	5.77	4.43
	nChIP
	CENP-C/input	ACA/input
mean	2.04	8.54
median	1.35	6.01
stdev	2.05	6.73
SE	0.84	2.75
Paired t test		0.012
