# Supplementary material for: High-resolution analysis of human centromeric chromatin
Source: Life Sci Alliance. 2025 Jan 23;8(4):e202402819. doi: 10.26508/lsa.202402819 (PMC11757159; doi:10.26508/lsa.202402819)
Supplement: Supplementary file 4 [file LSA-2024-02819_SdataF1.4_F2_FS3.xls]

## Sheet: Sheet1
Source Data 2. Dimensions of individual CENP-C complexes from asynchronous cells
CENP-C complex
Particle ID	Height (nm)	Area (nm^2)
230	3.511	482.798
229	3.516	186.92
228	3.523	361.443
115	3.548	268.221
227	3.571	282.049
50	3.577	328.354
117	3.598	209.808
32	3.616	297.584
226	3.619	203.371
225	3.639	380.516
224	3.646	335.455
35	3.679	398.93
223	3.681	322.819
222	3.701	396.49
221	3.718	212.908
126	3.746	248.194
144	3.752	741.839
105	3.81	339.031
116	3.816	280.201
220	3.827	286.102
219	3.865	351.429
218	3.885	248.432
217	3.915	457.048
143	3.919	877.082
216	3.938	324.249
215	3.945	573.874
214	3.946	421.286
213	3.947	205.755
212	3.955	294.924
211	3.965	224.59
210	3.968	302.792
66	3.977	367.085
138	3.984	472.367
209	4.006	581.98
80	4.034	431.206
208	4.037	307.322
207	4.043	314.713
206	4.064	198.603
205	4.072	479.937
15	4.095	417.22
204	4.105	550.747
203	4.109	351.667
84	4.143	459.394
202	4.18	522.852
201	4.209	440.836
200	4.223	464.678
199	4.224	375.748
198	4.232	584.841
34	4.234	506.302
197	4.291	422.478
101	4.295	680.923
12	4.32	460.039
196	4.32	220.06
195	4.352	277.758
102	4.356	543.714
194	4.384	402.689
42	4.391	565.689
36	4.411	624.862
74	4.428	349.656
131	4.439	353.634
193	4.439	379.324
59	4.482	600.547
192	4.497	487.328
191	4.541	507.832
190	4.546	405.55
99	4.566	312.216
189	4.603	421.524
58	4.624	531.907
188	4.629	377.178
121	4.631	228.465
127	4.641	229.12
43	4.653	762.142
187	4.653	480.89
186	4.677	309.467
185	4.684	371.456
184	4.722	369.072
139	4.732	697.017
183	4.738	374.079
37	4.755	529.11
182	4.76	458.479
181	4.775	594.854
31	4.804	666.605
180	4.828	443.935
9	4.832	531.477
179	4.843	835.18
11	4.846	466.71
178	4.85	495.672
177	4.887	601.053
134	4.95	725.091
176	4.961	390.053
123	5.01	342.906
2	5.016	750.307
49	5.038	560.74
175	5.064	393.629
174	5.096	494.957
7	5.135	507.162
54	5.15	570.853
65	5.154	689.414
25	5.155	594.092
173	5.291	571.966
172	5.344	535.25
171	5.36	634.67
170	5.361	644.445
29	5.368	927.61
169	5.399	540.018
168	5.4	705.004
19	5.429	818.948
78	5.439	395.057
122	5.444	348.747
6	5.456	642.076
130	5.47	783.682
67	5.501	877.905
167	5.551	571.012
57	5.593	754.611
17	5.609	539.653
166	5.611	634.432
165	5.614	380.039
164	5.619	486.612
38	5.633	724.272
124	5.71	529.289
163	5.711	1012.09
162	5.729	421.524
161	5.738	645.161
97	5.758	582.688
27	5.767	697.16
160	5.795	961.542
47	5.958	864.134
159	6.02	479.46
39	6.031	678.655
158	6.137	622.988
157	6.15	471.354
90	6.165	461.976
156	6.168	994.682
60	6.26	733.524
64	6.325	1049.83
16	6.358	1185.6
28	6.365	836.807
73	6.365	390.754
155	6.391	571.012
53	6.397	653.049
154	6.437	586.033
153	6.472	604.153
10	6.546	857.248
152	6.698	631.809
68	6.717	851.223
128	6.838	788.629
75	6.847	603.344
62	6.869	1877.17
8	7.061	927.179
118	7.112	906.169
151	7.142	821.829
69	7.168	1332.57
95	7.264	746.865
150	7.286	901.699
56	7.501	625.938
96	7.503	719.323
81	7.644	604.635
149	8.025	877.142
30	8.08	1415.19
88	8.443	1005.72
148	8.661	1033.31
147	8.775	1751.42
146	8.806	670.433
91	8.818	906.093
92	8.879	866.286
13	8.953	1827.68
82	9.609	1023.58
87	10.001	1363.77
145	10.34	1498.7
94	10.891	1228.85
63	11.039	1374.31
79	11.411	1545.8
70	11.421	1094.58
85	11.482	1849.19
86	12.095	1682.44
83	13.807	1698.36
72	15.66	1814.34
Naked DNA looping out of CENP-C complex
particle	length (bp)
1	124
2	233
3	130
4	1089
5	98
6	65
7	129
8	217
9	198
10	173
11	188
12	163
13	149
14	148
15	404
16	108
17	280
18	134
19	65
20	97
21	68
22	1276
23	177
24	203
25	432
26	154
27	109
28	167
29	203
30	788
31	853
32	56
33	102
34	305
35	88
36	110
37	164
38	144
39	148
40	309
41	45
42	67
43	55
44	34
Summary: Measurements of CENP-C complex dimensions and lengths of associated DNA loop
CENP-C complex dimensions
mean height (nm)	5.57	N=177
median height (nm)	4.95
stdev	2.05
mean area (nm2)	629	N=177
median area (nm2)	540
stdev	358
Length of naked DNA
mean length (bp)	232.9	N=44
median length (bp)	148.5
stdev	267.2
