# Supplementary material for: High-resolution analysis of human centromeric chromatin
Source: Life Sci Alliance. 2025 Jan 23;8(4):e202402819. doi: 10.26508/lsa.202402819 (PMC11757159; doi:10.26508/lsa.202402819)
Supplement: Supplementary file 5 [file LSA-2024-02819_SdataF3.1_FS4.xls]

## Sheet: Sheet1
Source Data 3. Particle height measurments for immuno-AFM in nm
					In vitro reconstitution							In vivo purified chromatin
					H3 nucleosomes			CENP-A nucleosome				bulk chromatin			CENP-C chromatin
Primary antibody	X	X		X		X	X		X	X	X		X	X		X	X
Secondary antibody		X					X			X				X			X
Fab fragment			X	X							X
	Particle height measurments in nm
	0.55	1.09343	0.556244	0.907015	1.77485	1.76435	2.09564	1.77319	1.8	1.5	2.49946	1.77583	1.82981	2.09815	1.57226	1.57226	1.75
	0.65	1.4434	0.557558	0.909187	1.80423	1.76435	2.10388	1.80075	1.8	2.5	2.51978	1.80523	1.86507	2.09815	1.91815	1.90114	1.75
	0.68	1.44762	0.565427	0.922193	1.81892	1.79373	2.10571	1.8375	1.9	2.5	2.52129	1.81993	1.8827	2.10716	1.92793	1.90669	1.75
	0.7	1.46466	0.57902	0.944661	1.84095	1.79373	2.11304	1.8375	1.9	2.5	2.52416	2.12034	1.90915	2.10917	1.94788	1.91815	1.75
	0.7	1.46673	0.581664	0.949031	1.86942	1.80842	2.11671	1.86506	2	3	2.54081	2.12218	1.9433	2.11003	1.9497	1.92793	2.25
	0.7	1.46933	0.582292	0.950069	1.87125	1.80842	2.11854	1.87241	2	3	2.55924	2.12953	1.94551	2.11718	1.95373	1.94788	2.5
	0.7	1.50003	0.582582	0.950549	1.87125	1.83045	2.14236	1.88344	2.1	3	2.56018	2.1332	1.94551	2.12119	1.95487	1.95657	2.5
	0.75	1.50559	0.583217	0.951598	1.8887	1.83045	2.14785	1.92938	2.1	3	2.56733	2.13504	1.96644	2.12319	1.95657	1.95783	2.5
	0.75	1.53511	0.587854	0.959263	1.89605	1.85892	2.15152	1.93856	2.1	3.5	2.60394	2.15892	1.97525	2.14923	1.95783	2.01229	2.5
	0.8	1.54657	0.588671	0.960613	1.9392	1.85892	2.15152	1.95051	2.1	3.5	2.61401	2.16444	2.02704	2.15524	1.96669	2.03574	2.65
	0.8	1.55412	0.590062	0.962912	1.9493	1.86075	2.15427	1.97256	2.2	3.5	2.62493	2.16811	2.03916	2.15925	1.99114	2.10079	2.65
	0.8	1.55681	0.597591	0.975357	1.96858	1.86075	2.16343	2.02125	2.2	3.5	2.6458	2.16811	2.0623	2.15925	2.02536	2.16267	2.75
	0.8	1.56064	0.607756	0.992159	1.97134	1.86075	2.16434	2.02125	2.2	3.6	2.66578	2.17087	2.0656	2.16225	2.03525	2.24045	3
	0.8	1.57161	0.608553	0.993476	2.01082	1.86075	2.18083	2.03963	2.3	3.6	2.67245	2.18005	2.11298	2.17327	2.04974	2.27085	3
	0.8	1.57499	0.60915	0.994463	2.01816	1.8782	2.18454	2.03963	2.3	4	2.674	2.18097	2.14934	2.1913	2.06219	2.27188	3
	0.8	1.57662	0.610283	0.996336	2.02184	1.8782	2.19274	2.05341	2.3	4	2.67604	2.19751	2.19341	2.20432	2.08015	2.27936	3.2
	0.84	1.5792	0.612062	0.999276	2.03377	1.88555	2.21473	2.07638	2.3	4.5	2.67955	2.20122	2.22647	2.22836	2.08641	2.30524	3.25
	0.85	1.5919	0.613128	1.00104	2.03928	1.88555	2.21839	2.10394	2.4	4.5	2.69634	2.20945	2.22977	2.23237	2.13023	2.31202	3.25
	0.85	1.60022	0.616192	1.0061	2.04112	1.9287	2.22023	2.10394	2.5	4.5	2.70243	2.2315	2.22977	2.23437	2.13154	2.31208	3.5
	0.9	1.6012	0.616563	1.00672	2.05214	1.9287	2.22298	2.11313	2.5	4.5	2.71658	2.23518	2.22977	2.23738	2.13694	2.35603	3.5
	0.9	1.60922	0.617721	1.00863	2.07601	1.9388	2.23896	2.12231	2.5	4.5	2.71718	2.23701	2.23308	2.25485	2.14109	2.37752	3.6
	0.9	1.6189	0.618527	1.00996	2.07785	1.9388	2.2413	2.1315	2.5	4.5	2.71808	2.23977	2.23308	2.25741	2.14109	2.39591	3.6
	0.9	1.64019	0.619992	1.01238	2.10539	1.95808	2.25137	2.15906	2.5	4.5	2.73283	2.2558	2.243	2.26843	2.14933	2.43096	4
	0.9	1.64368	0.622454	1.01645	2.10815	1.95808	2.25595	2.16458	2.5	4.5	2.73584	2.25814	2.2452	2.27344	2.17355	2.4403	4
	0.92	1.67947	0.623568	1.01829	2.10815	1.96084	2.25687	2.16825	2.5	4.5	2.73905	2.26825	2.24615	2.27444	2.1844	2.45934	4
	0.92	1.67974	0.630546	1.02983	2.10815	1.96084	2.26695	2.17744	2.5	4.5	2.74215	2.27284	2.25401	2.28546	2.19384	2.46764	4
	1	1.68207	0.632021	1.03227	2.1109	2.00032	2.26786	2.19581	2.5	4.5	2.7442	2.27376	2.25842	2.28646	2.19691	2.46884	4
	1	1.68658	0.6326	1.03322	2.1109	2.00032	2.27519	2.205	2.5	4.5	2.75466	2.28387	2.26063	2.29447	2.20254	2.47729	4
	1	1.72548	0.634407	1.03621	2.11916	2.00766	2.27702	2.205	2.5	4.5	2.7576	2.28479	2.28927	2.29647	2.22959	2.50063	4
	1	1.72998	0.634522	1.0364	2.121	2.00766	2.28069	2.205	2.5	4.5	2.76475	2.29214	2.29588	2.30048	2.24108	2.5333	4
	1	1.73528	0.635999	1.03884	2.12835	2.01134	2.28344	2.23256	2.5	5	2.76475	2.29397	2.30029	2.30349	2.2446	2.54274	4
	1	1.73761	0.636697	1.04	2.13202	2.01134	2.28619	2.23716	2.6	5	2.76475	2.29765	2.30029	2.30649	2.24574	2.55657	4
	1	1.74401	0.636854	1.04025	2.13385	2.02327	2.30451	2.25094	2.6	5	2.76841	2.3004	2.3036	2.32652	2.24847	2.74257	4
	1	1.76442	0.637149	1.04074	2.15773	2.02327	2.30542	2.26012	2.6	5	2.78002	2.30316	2.31572	2.32753	2.27422	2.74366	4
	1	1.76503	0.638598	1.04314	2.16324	2.02878	2.30817	2.26931	2.7	5	2.78404	2.32153	2.33555	2.33053	2.2753	2.75021	4
	1	1.7717	0.638829	1.04352	2.16691	2.02878	2.3478	2.2785	2.7	5.5	2.79006	2.32245	2.34987	2.36649	2.27717	2.77366	4.75
	1.1	1.78131	0.640074	1.04558	2.16691	2.03062	2.36039	2.28769	2.7	5.5	2.80967	2.32521	2.37632	2.37386	2.29371	2.77896	4.75
	1.1	1.80042	0.646945	1.05693	2.16966	2.03062	--	2.28769	2.7	5.5	2.83097	2.36495	2.38072	2.38763	2.2953	2.78945	4.75
	1.2	1.80908	0.655666	1.07135	2.17885	2.04164	--	2.29688	2.75	5.5	2.84342	2.37757	2.38293	2.39369	2.30775	2.79097	4.75
	1.3	1.81119	0.659654	1.08354	2.17976	2.04164	--	2.29688	2.8	5.75	2.84647	2.38314	2.38623	2.43336	2.309	2.80285	5.5
	--	1.82525	0.662494	1.08397	2.19629	2.06551	--	2.31525	2.8	6	2.85746	2.41952	2.40545	2.47577	2.31025	2.80915	5.5
	--	1.82605	0.66304	1.08405	2.2	2.06551	--	2.31525	2.8	6	2.86059	2.45842	2.40827	2.48479	2.3131	2.84523	5.5
	--	1.82996	0.6633	1.08647	2.20823	2.06735	--	2.32536	2.9	6	2.86238	2.46669	2.42039	2.52685	2.31435	2.86937	5.5
	--	1.84026	0.663348	1.09093	2.23026	2.06735	--	2.37038	2.9	6.5	2.864	2.50527	2.4259	2.53086	2.31742	2.87893	5.5
	--	1.84992	0.664812	1.09294	2.23394	2.09489	--	2.37038	3	6.5	2.87071	2.50895	2.427	2.53988	2.31764	2.8799	5.8
	--	1.85688	0.66751	1.09413	2.23577	2.09489	--	2.37956	3	7	2.87516	2.51721	2.43912	2.54689	2.3422	2.89358	6.2
	--	1.86167	0.668729	1.10544	2.23853	2.09765	--	2.38875	3.1	7	2.89993	2.52365	2.44022	2.54689	2.35215	2.91137	6.2
	--	1.88804	0.66945	1.10807	2.25455	2.09765	--	2.4255	3.2	7.5	2.91662	2.52365	2.44904	2.5559	2.36346	2.91349	6.2
	--	1.8892	0.676294	1.1215	2.25689	2.09765	--	2.48062	--	8	2.9235	2.53191	2.45124	2.56229	2.37744	2.92858	7.1
	--	1.8972	0.677883	1.12552	2.26699	2.09765	--	2.499	--	--	2.92435	2.53777	2.45565	2.56492	2.38597	2.95289	--
	--	1.90045	0.686009	1.13848	2.27158	2.09765	--	2.51737	--	--	2.92628	2.54018	2.45895		2.38745	2.9627	--
	--	1.92565	0.688439	1.15825	2.2725	2.09765	--	2.51737	--	--	2.92819	2.56704	2.46226		2.3879	2.96933	--
	--	1.92635	0.696278	1.16342	2.2826	2.1004	--	2.51737	--	--	2.9341	2.61645	2.48429		2.38847	2.97725	--
	--	1.92973	0.708239	1.17678	2.28352	2.1004	--	2.52656	--	--	2.93858	2.71851	2.4854		2.4028	2.97985	--
	--	1.93116	0.711368	1.17831	2.29086	2.1004	--	2.53575	--	--	2.95126	2.75703	2.4887		2.42144	2.98663	--
	--	1.93717	0.719449	1.19001	2.2927	2.1004	--	2.53575	--	--	2.95418	2.75813	2.5218		2.42366	2.99249	--
	--	1.9382	0.720379	1.19456	2.29637	2.10866	--	2.58169	--	--	2.95605	--	2.5262		2.43946	2.99743	--
	--	1.94318	0.727457	1.20808	2.29913	2.10866	--	2.646	--	--	2.97193	--	2.52826		2.46493	3.00373	--
	--	1.94551	0.730208	1.20832	2.30188	2.1105	--	2.7195	--	--	2.97624	--	2.53636		2.47521	3.00882	--
	--	1.94726	0.738387	1.21382	2.32025	2.1105	--	2.90325	--	--	2.99484	--	2.54053		2.48215	3.05966	--
	--	1.95682	0.738533	1.22796	2.32116	2.11785	--	--	--	--	2.99824	--	2.54714		2.49045	3.08131	--
	--	1.96396	0.741859	1.23081	2.32392	2.11785	--	--	--	--	2.99942	--	2.55151		2.49318	3.09368	--
	--	1.97264	0.750413	1.28227	2.36364	2.12152	--	--	--	--	3.02585	--	2.55818		2.50028	3.10926	--
	--	1.9867	0.752141	1.29577	2.37625	2.12152	--	--	--	--	3.0263	--	2.56256		2.50642	3.12174	--
	--	1.98815	0.783273	1.31008	2.38182	2.12335	--	--	--	--	3.03135	--	2.59121		2.51159	3.20223	--
	--	2.01381	0.791438	1.31538	2.41818	2.12335	--	--	--	--	3.0319	--	2.60182		2.51819	3.20367	--
	--	2.01399	0.800097	1.33702	2.45705	2.14723	--	--	--	--	3.03665	--	2.64847		2.52353	3.2148	--
	--	2.01976	0.803307	1.3651	2.46532	2.14723	--	--	--	--	3.03893	--	2.65838		2.53086	3.23764	--
	--	2.02127	0.816397	1.3666	2.50388	2.15274	--	--	--	--	3.04257	--	2.70466		2.53763	3.24116	--
	--	2.02373	0.833385	1.3681	2.50755	2.15274	--	--	--	--	3.04296	--	2.70907		2.55275	3.5582	--
	--	2.02479	0.834293	1.37297	2.51582	2.15641	--	--	--	--	3.05673	--	2.71898		2.57679	--	--
	--	2.02956	0.835198	1.39386	2.52225	2.15641	--	--	--	--	3.0603	--	2.72669		2.59868	--	--
	--	2.03119	0.838144	1.44864	2.52225	2.15641	--	--	--	--	3.10463	--	2.72669		2.59947	--	--
	--	2.03694	0.850787	1.46635	2.53051	2.15641	--	--	--	--	3.10952	--	2.73661		2.61243	--	--
		2.04049	0.883925	1.47107	2.53636	2.15916	--	--	--	--	3.11497	--	2.74364		2.62875	--	--
		2.06757	0.884459	1.52398	2.53877	2.15916	--	--	--	--	3.13444		2.74653		2.64182	--	--
		2.09266	0.89464	1.52487	2.56562	2.16835	--	--	--	--	3.14217		2.77874		2.6678	--	--
		2.10616	0.8975	1.74509	2.615	2.16835	--	--	--	--	3.14342		2.838		2.67411	--	--
		2.11122	0.929509	2.17212	2.717	2.16926	--	--	--	--	3.15262		2.9604		2.73084	--	--
		2.11559	0.930046		2.7555	2.16926	--	--	--	--	3.15647		3.0066		2.738	--	--
		2.14357	1.06328		2.7566	2.18579	--	--	--	--	3.1889		3.00792		2.73931	--	--
		2.17523	1.32163		--	2.18579	--	--	--	--	3.20039		--		2.76324	--	--
		2.1791				2.1895	--	--	--	--	3.2217				2.76693	--	--
		2.21345				2.19773	--	--	--	--	3.23794				2.7795	--	--
		2.22647				2.21976	--	--	--	--	3.24973				2.79473	--	--
		2.23965				2.22344	--	--	--	--	3.25628				2.81446	--	--
		2.54397				2.22527	--	--	--	--	3.27281				2.83361	--	--
		2.55818				2.22803	--	--	--	--	3.27402				2.83651		--
		2.7271				2.24405	--	--	--	--	3.27648				2.85072		--
		2.75109				2.24639	--	--	--	--	3.29115				2.85305		--
		2.75612				2.25649	--	--	--	--	3.37029				2.8979		--
		2.77019				2.26108	--	--	--	--	3.38694				2.97879		--
		2.94543				2.262	--	--	--	--	3.42075				2.99522		--
		2.98784				2.2721	--	--	--	--	3.43006				3.01284		--
		3.08824				2.27302	--	--	--	--	3.43627				3.1238		--
		3.15166				2.28036	--	--	--	--	3.44052				3.16643		--
		3.21537				2.2822	--				3.44857				3.3481
		3.48493				2.28587	--				3.48435				3.36999
		4.31973				2.28863	--				3.48659				3.66102
						2.29138	--				3.48919				3.7019
						2.30975	--				3.53616
						2.31066	--				3.55082
						2.31342	--				3.57201
						2.35314	--				3.65586
						2.36575	--				3.68545
						2.37132	--				3.72195
						2.40768	--				3.72379
						2.44655	--				3.73606
						2.45482	--				3.7922
						2.49338	--				3.8125
						2.49705	--				3.86756
						2.50532	--				3.92347
						2.51175	--				4.03276
						2.51175	--				4.13428
						2.52001	--				4.23291
						2.52586	--				4.59271
						2.52827	--				5.16717
						2.55512	--				5.64707
						2.6045	--				5.7239
						2.7065	--				5.83205
						2.745	--
						2.7461	--
	Summary: Quantification of immuno-AFM to identify CENP-A nucleosomes in CENP-C associated chromatin
						In vitro reconstituted nucleosomes
						H3 nucleosome			CENP-A nucleosome
	1o antibody	X	X		X		X	X		X	X	X
	2o antibody		X					X			X
	2o Fab			X	X							X
	N	40	99	82	79	81	122	37	60	48	49	120
	mean (nm)	0.9	2	0.7	1.1	2.2	2.1	2.2	2.2	2.5	4.6	3.2
	stdev	0.2	0.5	0.1	0.2	0.2	0.2	0.1	0.2	0.3	1.4	0.6
						In vivo purified chromatin
						bulk chromatin			CENP-C chromatin
	1o antibody						X	X		X	X
	2o antibody							X			X
	2o Fab
	N					56	81	50	100	70	49
	mean (nm)					2.3	2.4	2.3	2.4	2.6	3.9
	stdev					0.2	0.3	0.1	0.4	0.4	1.3
