# Supplementary material for: High-resolution analysis of human centromeric chromatin
Source: Life Sci Alliance. 2025 Jan 23;8(4):e202402819. doi: 10.26508/lsa.202402819 (PMC11757159; doi:10.26508/lsa.202402819)
Supplement: Supplementary file 6 [file LSA-2024-02819_SdataF3.2.xls]

## Sheet: Sheet1
Source Data 4. Nucleosome height measurements of purified bulk, CENP-A, and CENP-C chromatin in asynchronous cells
In vivo purfiied chromatin
Height measurments in nm
bulk	CENP-A	CENP-C
3.03	2.82	3.41
2.9	1.9	2.81
2.71	1.89	2.76
2.54	1.88	2.83
2.26	1.85	2.46
1.98	1.84	2.37
3.06	1.72	2.39
2.55	1.64	2.53
2.31	1.63	2.32
2.29	1.79	2.11
2.13	1.74	2.09
2.17	1.75	2.31
1.9	1.68	2.01
2.9	1.67	1.56
2.8	1.58	1.8
2.62	1.56	2.69
2.73	1.57	2.06
2.91	2.08	1.71
2.43	2.09	1.89
2.29	2.07	2.16
2.24	2.09	1.98
2.25	1.64	2.23
1.91	1.49	2.73
2.35	1.66	2.84
3.2	1.75	2.91
3	1.87	2.77
3	1.87	1.86
3	1.88	1.95
3	1.75	2.23
2.6	1.71	2.25
2.48	1.7	2.43
2.6	1.66	2.22
1.66	1.46	2.76
2.88	3.03	2.41
2.39	2.46	2.13
3.04	1.95	2.02
2.78	1.87	2.11
2.76	1.67	2.21
2.73	1.56	2.73
2.47	1.55	3.33
2.45	1.64	2.18
2.55	1.63	1.73
2.36	1.77	1.56
2.28	1.61	1.64
2.32	1.7	1.66
1.97	1.83	3.39
2.11	1.98	2.98
2.09	1.97	2.46
2.09	1.93	2.45
2.97	1.61	2.29
3.04	2.87	1.95
2.99	2.29	2.18
2.91	2.17	2.16
2.8	1.97	2.15
2.87	1.89	2.15
2.79	1.59	2
2.73	2.66	2.71
2.67	2.08	2.3
2.71	1.96	2.07
2.51	1.99	2.16
2.53	1.92	2.03
2.41	1.86	2.7
2.28	1.7	2.8
2.1	1.92	1.81
2.3	2.76	1.74
2.03	2.19	2.22
2.25	1.82	2.47
2.21	1.97	2.52
2.76	2.08	2.73
2.48	2.23	2.62
2.86	1.92	2.67
2.61	1.85	2.67
2.57	1.74	2.81
2.54	1.74	2.87
2.46	2	1.81
2.38	2.26	1.95
2.24	2.24	1.97
2.37	2.08	1.87
2.13	2.16	2.21
2.85	2.2	2.09
2.49	2.24	2.17
2.47	2.45	2.21
2.43	1.9	2.5
2.45	1.9	2.54
2.44	2.79	2.63
2.33	2.59	2.6
2.3	2.37	2.7
2.21	2.03	2.95
2.25	1.92	1.91
1.99	1.87	2.1
2.19	1.94	2.28
2.21	1.92	3.64
2.19	1.91	1.6
1.94	1.85	1.71
2.85	1.68	1.88
2.77	1.99	2.12
2.46	1.96	2.31
2.23	2.06	2.25
2.31	2.08	3.19
2.26	2.06	2.77
2.05	2.02	2.26
2.24	1.84	2.21
2.6	1.82	2.45
2.35	1.91	2.19
2.7	1.79	2.22
2.55	1.61	1.98
2.62	1.83	1.87
	1.73	2.12
	1.65	2.58
	1.54	2.75
	1.53	2.93
	1.58	3.05
	1.89	3.27
	1.53	4.13
		4.62
		2.39
		2.3
		2.4
		2.7
		1.92
		2.86
		2.1
		1.96
		2.06
		2.24
		3.43
		2.77
		2.88
		2.4
		2.33
		2.47
		2.6
		2.69
		2.5
		2.21
		2.7
		2.4
		2.74
		2.71
		3.12
		2.44
		2.12
		2.54
		1.93
		2.37
		2.43
		2.11
		3.01
		3.18
		2.75
		2.49
		1.99
		2.14
		2.19
		2.51
		2.3
		2.14
		3.42
		2.79
		2.58
		2.38
		2.38
		2.27
		2.11
		1.97
		2.2
		2.03
		2.02
		1.92
		1.93
		1.96
		2.09
		2
		2.05
		2.17
		2.16
		2.4
		2.03
		2.6
		2.17
		2.05
		1.8
		2.28
		2.39
		2.28
		2.01
		1.73
		1.69
		1.65
		1.99
		2.03
		1.96
		2.08
		2.23
		1.98
		2.46
		2.46
		2.68
		2.77
		3.66
		2.62
		2.2
		2.07
		1.98
		2.28
		2.11
		2.54
		2.52
		2.37
		2.35
		1.96
		2.26
		2.12
		2.11
		2.05
		2.09
		1.85
		1.77
		2.32
		3.15
		2.17
		1.9
