# Supplementary material for: High-resolution analysis of human centromeric chromatin
Source: Life Sci Alliance. 2025 Jan 23;8(4):e202402819. doi: 10.26508/lsa.202402819 (PMC11757159; doi:10.26508/lsa.202402819)
Supplement: Supplementary file 8 [file LSA-2024-02819_SdataF4.2_F6.1.xls]

## Sheet: Sheet1
Source Data 5. Nucleosome dimension measurements of purified bulk, CENP-A, and CENP-C chromatin across the cell cycle
Particle	Sample	Cell Cycle Phase	SamplePhase	Area nm^2)	Height (nm)	Diameter (nm)	Circ	Feret (nm)	Round
577	input	S	inputS	179.291	4.177	15.6752	0.929	18.007	0.86
756	input	S	inputS	232.697	4.177	17.7977	0.935	20.391	0.865
256	input	S	inputS	202.179	4.172	16.9185	0.899	21.126	0.671
179	input	S	inputS	179.291	4.172	15.6752	0.929	20.109	0.639
695	input	S	inputS	175.476	4.121	18.526	0.651	26.204	0.473
526	input	S	inputS	148.773	4.121	16.7676	0.674	22.861	0.505
1155	input	S	inputS	240.326	4.118	19.041	0.844	21.126	0.888
886	input	S	inputS	202.179	4.118	17.1318	0.877	20.109	0.805
255	input	S	inputS	217.438	4.095	17.7977	0.874	21.126	0.78
486	input	S	inputS	76.294	4.083	9.8848	0.994	13.102	0.713
648	input	S	inputS	91.553	4.083	10.764	1	13.102	0.902
443	input	S	inputS	76.294	4.082	12.1582	0.657	13.102	0.768
591	input	S	inputS	99.182	4.082	12.5223	0.805	14.084	0.893
966	input	S	inputS	213.623	4.079	17.6468	0.873	23.841	0.571
217	input	S	inputS	167.847	4.066	16.2526	0.809	20.391	0.637
312	input	S	inputS	190.735	4.066	17.1318	0.827	21.837	0.609
1096	input	S	inputS	179.291	4.057	15.2225	0.985	19.335	0.906
839	input	S	inputS	148.773	4.057	13.7656	1	16.801	0.9
285	input	S	inputS	198.364	4.039	17.6468	0.811	23.841	0.529
397	input	S	inputS	221.252	4.039	18.3751	0.834	23.841	0.584
830	input	S	inputS	141.144	3.977	13.7656	0.948	15.747	0.909
437	input	S	inputS	110.626	3.949	15.1601	0.613	19.236	0.538
582	input	S	inputS	137.329	3.949	16.7676	0.622	19.236	0.665
752	input	S	inputS	190.735	3.928	16.2526	0.919	19.236	0.783
573	input	S	inputS	148.773	3.928	13.9165	0.978	16.688	0.797
127	input	S	inputS	209.808	3.926	17.6468	0.858	20.391	0.748
96	input	S	inputS	179.291	3.926	15.0093	1	18.426	0.833
53	input	S	inputS	202.179	3.9	18.0109	0.794	24.159	0.527
40	input	S	inputS	148.773	3.9	14.2807	0.929	18.007	0.724
182	input	S	inputS	125.885	3.898	13.0373	0.943	16.106	0.692
132	input	S	inputS	95.367	3.898	11.279	0.954	14.219	0.761
503	input	S	inputS	80.109	3.876	11.279	0.802	14.219	0.669
672	input	S	inputS	99.182	3.876	12.5223	0.805	15.747	0.714
961	input	S	inputS	83.923	3.867	10.764	0.922	14.084	0.713
1258	input	S	inputS	114.441	3.867	12.1582	0.986	14.875	0.761
520	input	S	inputS	106.812	3.859	12.3714	0.889	15.254	0.867
911	input	S	inputS	160.217	3.848	14.7957	0.932	17.469	0.835
1184	input	S	inputS	186.92	3.848	15.8884	0.943	19.531	0.799
608	input	S	inputS	72.479	3.831	12.0073	0.64	15.747	0.498
490	input	S	inputS	99.182	3.829	11.794	0.908	13.102	0.985
655	input	S	inputS	118.256	3.829	12.3714	0.984	15.254	0.926
728	input	S	inputS	114.441	3.825	13.2506	0.83	16.688	0.645
554	input	S	inputS	76.294	3.825	10.2489	0.925	14.084	0.644
257	input	S	inputS	194.55	3.824	17.2826	0.829	22.269	0.571
564	input	S	inputS	95.367	3.817	12.0073	0.842	16.106	0.548
419	input	S	inputS	72.479	3.817	10.3998	0.853	13.811	0.607
729	input	S	inputS	194.55	3.811	17.1318	0.844	23.841	0.58
1238	input	S	inputS	167.847	3.807	16.4035	0.794	19.236	0.761
947	input	S	inputS	133.514	3.807	13.4015	0.947	16.688	0.732
928	input	S	inputS	91.553	3.801	11.279	0.916	14.875	0.638
1204	input	S	inputS	118.256	3.801	11.794	1	14.875	0.801
678	input	S	inputS	76.294	3.799	11.6431	0.717	14.219	0.64
86	input	S	inputS	167.847	3.787	15.0093	0.949	19.236	0.656
725	input	S	inputS	125.885	3.783	14.6448	0.747	16.801	0.706
553	input	S	inputS	99.182	3.783	11.6431	0.932	14.219	0.771
329	input	S	inputS	213.623	3.781	17.6468	0.873	22.269	0.645
233	input	S	inputS	152.588	3.781	14.2807	0.953	18.426	0.718
1055	input	S	inputS	156.403	3.77	15.1601	0.866	19.236	0.689
810	input	S	inputS	122.07	3.77	12.5223	0.991	15.747	0.762
531	input	S	inputS	61.035	3.753	12.0073	0.539	14.875	0.478
703	input	S	inputS	80.109	3.753	11.6431	0.752	16.106	0.501
201	input	S	inputS	137.329	3.752	14.1298	0.876	18.529	0.593
145	input	S	inputS	118.256	3.752	12.5223	0.96	16.688	0.614
767	input	S	inputS	129.7	3.747	15.5243	0.685	18.426	0.675
993	input	S	inputS	179.291	3.747	18.1618	0.692	19.531	0.751
131	input	S	inputS	87.738	3.742	10.9148	0.938	14.219	0.737
180	input	S	inputS	122.07	3.742	12.1582	1	15.747	0.758
178	input	S	inputS	148.773	3.74	14.7957	0.865	17.469	0.689
255	input	S	inputS	198.364	3.74	16.9185	0.882	21.036	0.662
1039	input	S	inputS	179.291	3.727	16.7676	0.812	20.762	0.734
800	input	S	inputS	152.588	3.727	15.0093	0.862	19.335	0.74
500	input	S	inputS	72.479	3.726	11.6431	0.681	15.747	0.508
669	input	S	inputS	102.997	3.726	12.5223	0.836	15.747	0.685
1098	input	S	inputS	148.773	3.68	14.7957	0.865	17.469	0.819
842	input	S	inputS	122.07	3.68	12.3714	1	15.747	0.719
384	input	S	inputS	110.626	3.67	13.0373	0.829	16.801	0.711
521	input	S	inputS	167.847	3.67	15.8884	0.847	20.762	0.662
165	input	S	inputS	156.403	3.668	15.5243	0.826	16.801	0.853
237	input	S	inputS	213.623	3.668	16.7676	0.967	18.529	0.92
904	input	S	inputS	141.144	3.658	15.6752	0.731	18.426	0.624
1172	input	S	inputS	194.55	3.658	16.9185	0.865	21.126	0.642
704	input	S	inputS	91.553	3.632	12.0073	0.809	13.811	0.93
532	input	S	inputS	72.479	3.632	10.3998	0.853	13.102	0.896
342	input	S	inputS	194.55	3.626	16.0393	0.963	20.109	0.698
883	input	S	inputS	217.438	3.625	18.526	0.807	20.762	0.922
285	input	S	inputS	137.329	3.61	14.2807	0.857	18.529	0.718
198	input	S	inputS	106.812	3.61	12.0073	0.943	15.747	0.762
160	input	S	inputS	144.958	3.599	14.1298	0.924	18.426	0.696
119	input	S	inputS	122.07	3.599	12.5223	0.991	16.801	0.713
596	input	S	inputS	106.812	3.599	11.279	1	13.102	0.916
781	input	S	inputS	129.7	3.599	12.6732	1	14.875	0.954
1266	input	S	inputS	160.217	3.591	15.1601	0.888	19.531	0.622
968	input	S	inputS	118.256	3.591	12.5223	0.96	16.801	0.642
906	input	S	inputS	194.55	3.572	17.1318	0.844	19.335	0.923
615	input	S	inputS	64.85	3.554	9.52065	0.911	13.102	0.565
1075	input	S	inputS	213.623	3.553	19.041	0.75	25.391	0.543
828	input	S	inputS	148.773	3.553	15.5243	0.786	21.837	0.525
716	input	S	inputS	183.105	3.529	16.4035	0.866	19.236	0.792
931	input	S	inputS	225.067	3.529	17.4959	0.936	21.126	0.735
893	input	S	inputS	175.476	3.519	15.5243	0.927	18.529	0.765
1162	input	S	inputS	202.179	3.519	16.6167	0.932	19.531	0.817
818	input	S	inputS	160.217	3.517	16.1017	0.787	21.837	0.549
232	input	S	inputS	110.626	3.503	13.9165	0.727	15.747	0.776
327	input	S	inputS	141.144	3.503	14.2807	0.881	16.688	0.823
398	input	S	inputS	129.7	3.499	13.6148	0.891	16.801	0.677
287	input	S	inputS	106.812	3.499	11.8564	0.967	15.254	0.785
1126	input	S	inputS	255.585	3.497	18.8901	0.912	22.269	0.869
866	input	S	inputS	205.994	3.497	16.2526	0.993	18.426	0.949
545	input	S	inputS	152.588	3.458	16.7676	0.691	22.097	0.506
404	input	S	inputS	125.885	3.458	13.7656	0.846	19.335	0.525
210	input	S	inputS	76.294	3.457	10.3998	0.898	13.811	0.742
644	input	S	inputS	114.441	3.445	12.1582	0.986	14.875	0.806
875	input	S	inputS	213.623	3.431	18.526	0.792	23.841	0.622
682	input	S	inputS	175.476	3.431	15.8884	0.885	20.762	0.658
90	input	S	inputS	164.032	3.425	16.0393	0.812	20.109	0.634
69	input	S	inputS	137.329	3.425	13.2506	0.996	18.007	0.706
231	input	S	inputS	144.958	3.416	14.6448	0.861	18.426	0.659
326	input	S	inputS	183.105	3.416	16.4035	0.866	20.109	0.75
48	input	S	inputS	83.923	3.416	10.3998	0.988	13.102	0.784
3	input	S	inputS	171.661	3.412	15.8884	0.866	18.007	0.829
4	input	S	inputS	133.514	3.412	13.4015	0.947	16.106	0.754
244	input	S	inputS	152.588	3.397	14.4942	0.925	18.007	0.784
168	input	S	inputS	122.07	3.397	12.8865	0.936	15.254	0.896
1205	input	S	inputS	152.588	3.392	15.8884	0.77	19.236	0.6
927	input	S	inputS	114.441	3.392	12.5223	0.929	16.688	0.619
352	input	S	inputS	133.514	3.388	14.6448	0.793	20.109	0.574
779	input	S	inputS	152.588	3.388	14.2807	0.953	16.688	0.836
597	input	S	inputS	110.626	3.388	11.794	1	14.219	0.943
91	input	S	inputS	110.626	3.385	12.1582	0.953	14.875	0.759
70	input	S	inputS	91.553	3.385	10.764	1	13.102	0.798
571	input	S	inputS	144.958	3.384	14.8584	0.836	20.109	0.573
739	input	S	inputS	129.7	3.382	13.4015	0.919	16.573	0.774
215	input	S	inputS	194.55	3.378	17.6468	0.795	22.777	0.608
152	input	S	inputS	137.329	3.378	14.6448	0.815	18.426	0.617
1081	input	S	inputS	148.773	3.374	14.6448	0.883	16.573	0.883
831	input	S	inputS	122.07	3.374	12.3714	1	15.254	0.967
338	input	S	inputS	125.885	3.363	13.9165	0.828	16.688	0.74
469	input	S	inputS	152.588	3.363	14.6448	0.906	18.426	0.73
359	input	S	inputS	83.923	3.353	10.3998	0.988	14.219	0.617
517	input	S	inputS	87.738	3.352	12.3714	0.73	15.747	0.54
380	input	S	inputS	76.294	3.352	10.764	0.838	14.875	0.55
1188	input	S	inputS	118.256	3.35	12.6732	0.937	14.219	0.917
915	input	S	inputS	80.109	3.35	9.8848	1	12.506	0.872
376	input	S	inputS	125.885	3.346	14.7957	0.732	20.109	0.488
275	input	S	inputS	91.553	3.346	12.0073	0.809	17.469	0.479
1239	input	S	inputS	87.738	3.343	10.764	0.964	13.102	0.881
605	input	S	inputS	194.55	3.337	16.6167	0.897	20.762	0.783
788	input	S	inputS	225.067	3.337	17.86	0.898	22.269	0.836
673	input	S	inputS	72.479	3.336	11.279	0.725	14.875	0.677
578	input	S	inputS	118.256	3.319	13.9165	0.777	18.007	0.524
431	input	S	inputS	91.553	3.319	11.279	0.916	15.254	0.602
595	input	S	inputS	76.294	3.297	12.5223	0.619	16.688	0.52
372	input	S	inputS	83.923	3.292	10.2489	1	13.102	0.685
130	input	S	inputS	175.476	3.29	15.5243	0.927	18.529	0.772
179	input	S	inputS	240.326	3.29	17.6468	0.983	21.036	0.834
1241	input	S	inputS	137.329	3.288	15.0093	0.776	18.529	0.629
949	input	S	inputS	91.553	3.288	11.6431	0.86	14.875	0.608
691	input	S	inputS	122.07	3.274	12.8865	0.936	15.747	0.8
891	input	S	inputS	141.144	3.274	13.7656	0.948	17.469	0.772
243	input	S	inputS	129.7	3.272	12.8865	0.994	15.747	0.811
342	input	S	inputS	156.403	3.272	13.7656	1	15.747	0.991
153	input	S	inputS	156.403	3.266	16.4035	0.74	21.126	0.541
216	input	S	inputS	232.697	3.266	19.041	0.817	23.841	0.579
98	input	S	inputS	118.256	3.265	13.4015	0.838	15.254	0.928
73	input	S	inputS	91.553	3.265	11.279	0.916	13.102	0.84
811	input	S	inputS	141.144	3.253	14.1298	0.9	17.469	0.756
625	input	S	inputS	114.441	3.253	12.5223	0.929	15.254	0.811
897	input	S	inputS	83.923	3.241	10.2489	1	12.506	0.923
860	input	S	inputS	198.364	3.24	19.1034	0.692	24.705	0.571
1171	input	S	inputS	137.329	3.24	13.9165	0.903	18.529	0.596
903	input	S	inputS	99.182	3.24	11.6431	0.932	15.747	0.629
1248	input	S	inputS	202.179	3.236	16.7676	0.916	22.269	0.61
954	input	S	inputS	148.773	3.236	14.2807	0.929	19.335	0.633
154	input	S	inputS	171.661	3.231	16.7676	0.777	23.6	0.498
647	input	S	inputS	95.367	3.228	12.7356	0.749	17.469	0.549
484	input	S	inputS	64.85	3.228	10.3998	0.763	14.219	0.541
390	input	S	inputS	87.738	3.226	11.279	0.878	15.254	0.596
821	input	S	inputS	236.511	3.222	18.1618	0.913	22.269	0.669
1190	input	S	inputS	129.7	3.211	13.9165	0.853	16.801	0.769
916	input	S	inputS	83.923	3.211	10.9148	0.897	14.084	0.681
735	input	S	inputS	99.182	3.207	13.7656	0.666	18.007	0.483
312	input	S	inputS	99.182	3.199	12.1582	0.854	15.747	0.614
433	input	S	inputS	133.514	3.199	13.2506	0.968	18.007	0.699
15	input	S	inputS	122.07	3.189	12.8865	0.936	16.688	0.588
13	input	S	inputS	129.7	3.189	13.2506	0.941	17.469	0.602
297	input	S	inputS	57.22	3.187	10.3998	0.674	13.811	0.518
411	input	S	inputS	80.109	3.187	10.764	0.88	14.219	0.555
1197	input	S	inputS	106.812	3.174	12.1582	0.92	14.219	0.828
157	input	S	inputS	114.441	3.171	12.5223	0.929	16.688	0.629
117	input	S	inputS	87.738	3.171	10.764	0.964	13.102	0.801
974	input	S	inputS	64.85	3.17	10.3998	0.763	14.219	0.493
756	input	S	inputS	114.441	3.167	12.5223	0.929	14.875	0.759
277	input	S	inputS	183.105	3.164	16.7676	0.829	21.036	0.662
193	input	S	inputS	129.7	3.164	13.7656	0.871	17.469	0.716
1013	input	S	inputS	95.367	3.16	10.9148	1	13.102	0.925
816	input	S	inputS	122.07	3.148	12.5223	0.991	15.254	0.877
1063	input	S	inputS	190.735	3.148	15.5243	1	19.531	0.779
226	input	S	inputS	148.773	3.145	14.8584	0.858	19.335	0.756
1070	input	S	inputS	102.997	3.145	12.1582	0.887	14.875	0.813
319	input	S	inputS	217.438	3.145	17.6468	0.889	20.762	0.873
822	input	S	inputS	80.109	3.145	10.3998	0.943	12.353	0.846
13	input	S	inputS	122.07	3.141	13.0373	0.914	14.875	0.824
581	input	S	inputS	99.182	3.14	11.6431	0.932	14.875	0.726
447	input	S	inputS	80.109	3.125	10.2489	0.971	13.811	0.769
417	input	S	inputS	118.256	3.116	13.0373	0.886	15.747	0.83
302	input	S	inputS	99.182	3.116	11.1281	1	14.084	0.823
26	input	S	inputS	110.626	3.114	13.9165	0.727	18.007	0.533
36	input	S	inputS	164.032	3.114	15.5243	0.867	20.391	0.594
253	input	S	inputS	129.7	3.114	13.7656	0.871	18.007	0.653
176	input	S	inputS	87.738	3.114	10.9148	0.938	13.102	0.85
317	input	S	inputS	95.367	3.112	11.1281	0.981	14.875	0.586
687	input	S	inputS	179.291	3.111	18.1618	0.692	22.861	0.606
164	input	S	inputS	152.588	3.106	16.4035	0.722	18.426	0.764
121	input	S	inputS	91.553	3.106	11.279	0.916	14.084	0.698
256	input	S	inputS	53.406	3.101	10.2489	0.647	14.219	0.458
50	input	S	inputS	68.665	3.092	10.3998	0.808	13.102	0.742
1262	input	S	inputS	95.367	3.088	11.1281	0.981	14.084	0.858
1166	input	S	inputS	129.7	3.075	13.0373	0.972	15.747	0.816
900	input	S	inputS	83.923	3.075	9.8848	1	12.506	0.908
652	input	S	inputS	99.182	3.074	11.6431	0.932	14.084	0.825
488	input	S	inputS	76.294	3.074	9.8848	0.994	13.102	0.647
679	input	S	inputS	171.661	3.065	16.0393	0.85	19.236	0.85
873	input	S	inputS	217.438	3.065	18.0109	0.853	22.777	0.799
507	input	S	inputS	64.85	3.056	10.3998	0.763	13.811	0.598
716	input	S	inputS	76.294	3.05	11.6431	0.717	14.084	0.841
544	input	S	inputS	68.665	3.05	10.3998	0.808	12.506	0.872
995	input	S	inputS	141.144	3.045	14.4942	0.855	18.426	0.756
768	input	S	inputS	106.812	3.045	12.5223	0.867	15.254	0.807
589	input	S	inputS	144.958	3.036	14.7957	0.843	18.426	0.658
843	input	S	inputS	72.479	3.034	10.0357	0.916	13.102	0.678
1097	input	S	inputS	106.812	3.034	11.6431	1	15.254	0.708
709	input	S	inputS	118.256	3.033	14.1298	0.754	19.531	0.565
921	input	S	inputS	175.476	3.033	16.9185	0.781	22.269	0.536
760	input	S	inputS	91.553	3.031	12.6732	0.726	16.688	0.691
122	input	S	inputS	64.85	3.031	10.3998	0.763	14.084	0.549
985	input	S	inputS	122.07	3.031	13.9165	0.803	16.801	0.623
163	input	S	inputS	110.626	3.031	12.1582	0.953	16.801	0.58
544	input	S	inputS	80.109	3.027	10.3998	0.943	14.219	0.646
876	input	S	inputS	80.109	3.024	10.2489	0.971	13.102	0.706
612	input	S	inputS	83.923	3.02	10.2489	1	12.506	0.923
795	input	S	inputS	91.553	3.02	10.6131	1	13.811	0.916
142	input	S	inputS	99.182	3.005	11.279	0.993	14.084	0.787
1254	input	S	inputS	122.07	3.001	13.7656	0.82	18.426	0.506
724	input	S	inputS	91.553	2.997	11.6431	0.86	14.875	0.691
250	input	S	inputS	141.144	2.993	14.7957	0.821	18.529	0.587
350	input	S	inputS	194.55	2.993	17.2826	0.829	21.036	0.653
672	input	S	inputS	87.738	2.98	10.2489	1	13.811	0.832
720	input	S	inputS	64.85	2.976	13.4015	0.46	16.801	0.501
187	input	S	inputS	122.07	2.97	12.8865	0.936	16.801	0.669
136	input	S	inputS	76.294	2.97	9.8848	0.994	13.102	0.706
1164	input	S	inputS	133.514	2.966	14.1298	0.851	18.426	0.561
980	input	S	inputS	99.182	2.965	11.6431	0.932	14.084	0.785
752	input	S	inputS	72.479	2.965	9.8848	0.944	13.102	0.648
1191	input	S	inputS	118.256	2.963	13.0373	0.886	16.801	0.643
917	input	S	inputS	80.109	2.963	10.2489	0.971	13.811	0.75
1279	input	S	inputS	114.441	2.953	14.2807	0.714	16.106	0.671
978	input	S	inputS	76.294	2.953	11.279	0.764	14.084	0.728
66	input	S	inputS	160.217	2.953	15.0093	0.906	19.236	0.724
63	input	S	inputS	167.847	2.953	15.0093	0.949	19.236	0.684
415	input	S	inputS	114.441	2.951	13.6148	0.786	18.007	0.454
83	input	S	inputS	167.847	2.944	17.7977	0.675	23.841	0.451
112	input	S	inputS	221.252	2.944	19.041	0.777	25.012	0.52
991	input	S	inputS	72.479	2.937	9.8848	0.944	13.102	0.725
962	input	S	inputS	99.182	2.935	12.3714	0.825	15.747	0.735
1261	input	S	inputS	137.329	2.935	14.1298	0.876	17.469	0.703
947	input	S	inputS	114.441	2.929	12.6732	0.907	15.747	0.79
727	input	S	inputS	83.923	2.929	10.2489	1	13.811	0.776
817	input	S	inputS	99.182	2.927	12.1582	0.854	15.254	0.754
508	input	S	inputS	87.738	2.924	11.6431	0.824	15.747	0.657
170	input	S	inputS	118.256	2.922	14.7957	0.688	16.801	0.714
129	input	S	inputS	179.291	2.922	15.8884	0.904	18.426	0.946
97	input	S	inputS	118.256	2.922	12.5223	0.96	15.254	0.804
1158	input	S	inputS	144.958	2.911	16.7676	0.656	23.841	0.451
890	input	S	inputS	106.812	2.911	11.6431	1	15.254	0.723
191	input	S	inputS	76.294	2.899	10.3998	0.898	14.084	0.714
274	input	S	inputS	114.441	2.899	12.1582	0.986	15.747	0.79
81	input	S	inputS	80.109	2.894	10.3998	0.943	13.102	0.763
108	input	S	inputS	91.553	2.894	10.3998	1	13.102	0.818
767	input	S	inputS	160.217	2.889	15.3734	0.863	20.391	0.494
587	input	S	inputS	106.812	2.889	12.3714	0.889	16.688	0.493
1192	input	S	inputS	83.923	2.884	10.764	0.922	15.254	0.649
998	input	S	inputS	129.7	2.882	13.2506	0.941	16.801	0.732
675	input	S	inputS	110.626	2.881	13.7656	0.743	19.236	0.567
865	input	S	inputS	171.661	2.881	16.7676	0.777	22.861	0.526
647	input	S	inputS	186.92	2.876	16.4035	0.885	18.529	0.766
837	input	S	inputS	247.955	2.876	18.1618	0.957	21.126	0.792
952	input	S	inputS	221.252	2.874	18.526	0.821	21.126	0.704
731	input	S	inputS	167.847	2.874	15.6752	0.87	18.529	0.71
7	input	S	inputS	118.256	2.868	12.8865	0.907	15.747	0.89
7	input	S	inputS	164.032	2.868	15.0093	0.927	17.469	0.927
420	input	S	inputS	83.923	2.859	11.279	0.84	15.254	0.523
801	input	S	inputS	110.626	2.859	12.8865	0.848	16.801	0.687
1042	input	S	inputS	167.847	2.859	15.5243	0.887	20.109	0.728
396	input	S	inputS	91.553	2.85	12.1582	0.789	17.469	0.53
323	input	S	inputS	122.07	2.846	13.2506	0.885	15.254	0.9
445	input	S	inputS	156.403	2.846	14.8584	0.902	18.007	0.785
251	input	S	inputS	125.885	2.846	12.8865	0.965	15.747	0.816
222	input	S	inputS	152.588	2.836	15.3107	0.829	19.236	0.655
156	input	S	inputS	95.367	2.836	11.794	0.873	15.747	0.553
1003	input	S	inputS	148.773	2.833	14.6448	0.883	19.531	0.545
775	input	S	inputS	99.182	2.833	11.6431	0.932	15.747	0.564
583	input	S	inputS	95.367	2.83	11.6431	0.896	14.084	0.802
638	input	S	inputS	118.256	2.817	14.2807	0.738	18.007	0.652
481	input	S	inputS	64.85	2.817	10.3998	0.763	13.102	0.785
36	input	S	inputS	225.067	2.814	18.6768	0.822	25.391	0.487
39	input	S	inputS	190.735	2.814	16.9185	0.848	22.861	0.53
502	input	S	inputS	114.441	2.813	13.0373	0.857	16.801	0.568
1282	input	S	inputS	87.738	2.81	11.6431	0.824	16.573	0.545
601	input	S	inputS	80.109	2.804	10.2489	0.971	13.102	0.646
787	input	S	inputS	114.441	2.795	12.5223	0.929	16.688	0.647
604	input	S	inputS	76.294	2.795	9.8848	0.994	13.102	0.706
774	input	S	inputS	87.738	2.79	11.279	0.878	13.811	0.856
49	input	S	inputS	209.808	2.789	18.3751	0.791	23.761	0.559
52	input	S	inputS	183.105	2.789	16.7676	0.829	21.837	0.604
79	input	S	inputS	99.182	2.787	12.1582	0.854	16.801	0.5
1269	input	S	inputS	91.553	2.783	12.6732	0.726	15.254	0.753
1117	input	S	inputS	80.109	2.78	10.9148	0.856	12.506	0.766
1165	input	S	inputS	95.367	2.776	11.1281	0.981	13.811	0.891
476	input	S	inputS	122.07	2.769	15.8884	0.616	18.426	0.591
862	input	S	inputS	87.738	2.766	10.2489	1	13.811	0.832
1002	input	S	inputS	118.256	2.754	12.5223	0.96	15.747	0.772
774	input	S	inputS	80.109	2.754	9.8848	1	12.506	0.846
1274	input	S	inputS	133.514	2.753	15.5243	0.705	20.391	0.495
294	input	S	inputS	114.441	2.753	13.7656	0.769	19.335	0.515
204	input	S	inputS	68.665	2.753	9.8848	0.895	14.084	0.587
757	input	S	inputS	179.291	2.752	17.2826	0.764	22.269	0.491
815	input	S	inputS	114.441	2.74	13.7656	0.769	16.688	0.606
1062	input	S	inputS	133.514	2.74	14.6448	0.793	17.469	0.643
808	input	S	inputS	87.738	2.737	10.3998	1	13.102	0.83
1260	input	S	inputS	91.553	2.736	11.6431	0.86	15.747	0.537
238	input	S	inputS	68.665	2.734	11.6431	0.645	15.747	0.486
746	input	S	inputS	152.588	2.734	15.7376	0.784	20.109	0.591
351	input	S	inputS	114.441	2.734	13.4015	0.811	16.106	0.734
479	input	S	inputS	175.476	2.734	16.5543	0.815	18.529	0.905
570	input	S	inputS	102.997	2.734	12.3714	0.857	16.801	0.647
690	input	S	inputS	68.665	2.727	10.3998	0.808	13.811	0.548
890	input	S	inputS	118.256	2.727	13.0373	0.886	16.688	0.661
703	input	S	inputS	144.958	2.723	14.1298	0.924	16.801	0.837
21	input	S	inputS	64.85	2.717	9.8848	0.845	14.219	0.494
852	input	S	inputS	144.958	2.716	16.0393	0.717	19.531	0.564
926	input	S	inputS	80.109	2.709	9.8848	1	12.506	0.846
1032	input	S	inputS	76.294	2.707	10.764	0.838	15.254	0.546
740	input	S	inputS	87.738	2.706	11.6431	0.824	15.254	0.584
841	input	S	inputS	137.329	2.701	13.4015	0.974	16.801	0.753
650	input	S	inputS	80.109	2.701	10.0357	1	13.102	0.738
254	input	S	inputS	99.182	2.7	11.1281	1	14.084	0.779
1147	input	S	inputS	68.665	2.697	10.3998	0.808	13.102	0.683
43	input	S	inputS	80.109	2.695	10.2489	0.971	14.084	0.662
1200	input	S	inputS	87.738	2.693	10.764	0.964	14.219	0.586
18	input	S	inputS	80.109	2.686	10.3998	0.943	13.102	0.81
557	input	S	inputS	64.85	2.682	10.0357	0.82	11.389	0.892
4	input	S	inputS	152.588	2.679	15.1601	0.845	21.036	0.508
2	input	S	inputS	160.217	2.679	15.1601	0.888	21.036	0.555
996	input	S	inputS	118.256	2.673	13.4015	0.838	16.801	0.618
772	input	S	inputS	68.665	2.673	9.8848	0.895	14.084	0.541
979	input	S	inputS	87.738	2.667	12.0073	0.775	16.106	0.549
1140	input	S	inputS	83.923	2.661	10.764	0.922	13.102	0.786
75	input	S	inputS	80.109	2.657	11.279	0.802	13.102	0.887
1104	input	S	inputS	95.367	2.647	10.764	1	14.084	0.762
754	input	S	inputS	76.294	2.646	13.4015	0.541	13.102	0.919
412	input	S	inputS	167.847	2.646	17.2826	0.715	21.126	0.575
299	input	S	inputS	99.182	2.646	12.8865	0.76	15.747	0.661
982	input	S	inputS	99.182	2.646	11.6431	0.932	14.219	0.824
1082	input	S	inputS	72.479	2.638	10.0357	0.916	12.353	0.784
845	input	S	inputS	99.182	2.637	12.8865	0.76	18.529	0.473
1100	input	S	inputS	129.7	2.637	14.6448	0.77	20.391	0.486
472	input	S	inputS	95.367	2.634	11.279	0.954	14.875	0.668
906	input	S	inputS	148.773	2.633	14.7957	0.865	17.469	0.768
700	input	S	inputS	83.923	2.633	10.3998	0.988	14.084	0.695
600	input	S	inputS	72.479	2.63	10.3998	0.853	14.219	0.56
814	input	S	inputS	148.773	2.626	17.2826	0.634	20.391	0.535
745	input	S	inputS	76.294	2.623	9.8848	0.994	13.102	0.713
1	input	S	inputS	83.923	2.612	10.2489	1	13.102	0.648
332	input	S	inputS	76.294	2.61	9.8848	0.994	13.102	0.667
997	input	S	inputS	152.588	2.603	15.6752	0.791	20.109	0.516
1305	input	S	inputS	228.882	2.603	19.1919	0.791	23.6	0.603
710	input	S	inputS	129.7	2.602	15.0093	0.733	19.918	0.456
366	input	S	inputS	68.665	2.597	10.764	0.755	14.219	0.605
272	input	S	inputS	76.294	2.595	11.4299	0.744	13.102	0.823
1210	input	S	inputS	87.738	2.594	12.8865	0.673	16.801	0.54
850	input	S	inputS	91.553	2.593	11.1281	0.941	15.747	0.555
348	input	S	inputS	61.035	2.591	10.0357	0.772	11.389	0.841
304	input	S	inputS	80.109	2.588	10.9148	0.856	15.254	0.526
43	input	S	inputS	167.847	2.571	16.2526	0.809	18.426	0.927
1010	input	S	inputS	102.997	2.57	11.6431	0.967	14.084	0.867
838	input	S	inputS	80.109	2.568	10.764	0.88	14.219	0.59
630	input	S	inputS	72.479	2.561	9.8848	0.944	12.506	0.687
847	input	S	inputS	179.291	2.557	17.2826	0.764	23.519	0.462
25	input	S	inputS	186.92	2.551	18.1618	0.722	22.269	0.51
200	input	S	inputS	61.035	2.546	9.8848	0.795	14.219	0.495
1047	input	S	inputS	95.367	2.545	12.0073	0.842	17.469	0.455
113	input	S	inputS	198.364	2.543	17.7977	0.797	19.918	0.889
85	input	S	inputS	95.367	2.543	12.0073	0.842	16.106	0.505
81	input	S	inputS	209.808	2.543	16.7676	0.95	21.036	0.745
80	input	S	inputS	232.697	2.543	17.6468	0.951	21.837	0.732
909	input	S	inputS	76.294	2.541	10.764	0.838	14.084	0.729
131	input	S	inputS	83.923	2.541	10.3998	0.988	13.102	0.745
776	input	S	inputS	64.85	2.539	10.0357	0.82	12.506	0.791
100	input	S	inputS	133.514	2.533	15.1601	0.74	20.109	0.506
441	input	S	inputS	68.665	2.532	10.0357	0.868	12.506	0.646
788	input	S	inputS	91.553	2.511	10.764	1	14.084	0.71
435	input	S	inputS	83.923	2.509	10.3998	0.988	13.102	0.776
967	input	S	inputS	91.553	2.508	12.3714	0.762	15.747	0.695
940	input	S	inputS	110.626	2.504	12.1582	0.953	15.747	0.708
289	input	S	inputS	91.553	2.501	11.1281	0.941	13.811	0.876
1116	input	S	inputS	125.885	2.49	14.1298	0.803	18.426	0.598
888	input	S	inputS	164.032	2.49	15.0093	0.927	17.469	0.827
688	input	S	inputS	99.182	2.49	11.279	0.993	14.219	0.734
431	input	S	inputS	110.626	2.481	13.7656	0.743	19.531	0.452
1163	input	S	inputS	99.182	2.471	11.6431	0.932	14.219	0.805
17	input	S	inputS	95.367	2.468	14.2807	0.595	18.426	0.538
496	input	S	inputS	72.479	2.467	12.1582	0.624	15.747	0.536
161	input	S	inputS	68.665	2.461	9.8848	0.895	13.102	0.598
248	input	S	inputS	122.07	2.459	13.7656	0.82	19.531	0.491
432	input	S	inputS	72.479	2.457	9.8848	0.944	12.506	0.743
8	input	S	inputS	152.588	2.453	15.1601	0.845	19.531	0.596
6	input	S	inputS	175.476	2.453	15.8884	0.885	21.126	0.61
610	input	S	inputS	72.479	2.452	10.9148	0.775	14.875	0.577
858	input	S	inputS	156.403	2.451	16.9185	0.696	21.573	0.534
751	input	S	inputS	68.665	2.449	9.8848	0.895	12.506	0.876
786	input	S	inputS	102.997	2.444	13.2506	0.747	17.469	0.516
1014	input	S	inputS	167.847	2.444	16.7676	0.76	21.036	0.532
1246	input	S	inputS	118.256	2.439	15.5243	0.625	19.236	0.495
62	input	S	inputS	95.367	2.438	12.1582	0.821	16.106	0.682
59	input	S	inputS	114.441	2.438	12.5223	0.929	16.106	0.688
882	input	S	inputS	87.738	2.428	13.2506	0.636	16.106	0.687
651	input	S	inputS	83.923	2.425	15.3734	0.452	16.688	0.477
374	input	S	inputS	76.294	2.421	10.9148	0.815	12.506	0.778
806	input	S	inputS	83.923	2.421	10.3998	0.988	14.084	0.678
742	input	S	inputS	76.294	2.413	11.6431	0.717	16.106	0.53
235	input	S	inputS	110.626	2.412	13.2506	0.802	16.688	0.572
943	input	S	inputS	80.109	2.407	10.764	0.88	14.084	0.717
856	input	S	inputS	83.923	2.406	14.4942	0.509	18.529	0.484
1127	input	S	inputS	91.553	2.402	11.6431	0.86	14.219	0.676
1203	input	S	inputS	99.182	2.383	13.4015	0.703	16.801	0.541
1077	input	S	inputS	76.294	2.372	10.0357	0.965	13.102	0.676
789	input	S	inputS	114.441	2.367	13.0373	0.857	16.801	0.656
12	input	S	inputS	175.476	2.36	18.1618	0.677	22.097	0.53
264	input	S	inputS	87.738	2.35	10.764	0.964	14.084	0.703
999	input	S	inputS	76.294	2.342	11.279	0.764	15.747	0.474
874	input	S	inputS	83.923	2.339	11.6431	0.788	15.254	0.618
84	input	S	inputS	240.326	2.339	18.8901	0.858	21.837	0.736
763	input	S	inputS	99.182	2.333	13.4015	0.703	16.688	0.59
224	input	S	inputS	72.479	2.333	10.0357	0.916	12.353	0.809
12	input	S	inputS	80.109	2.323	10.3998	0.943	12.506	0.846
759	input	S	inputS	80.109	2.321	10.2489	0.971	13.811	0.769
174	input	S	inputS	238.419	2.319	17.2072	1	21.837	0.699
184	input	S	inputS	256.3	2.319	17.8508	1	23.161	0.673
1308	input	S	inputS	87.738	2.309	11.279	0.878	14.084	0.726
45	input	S	inputS	95.367	2.305	11.794	0.873	15.747	0.591
52	input	S	inputS	214.577	2.305	16.752	0.974	20.859	0.699
53	input	S	inputS	190.735	2.305	15.6529	0.991	20.132	0.662
442	input	S	inputS	83.923	2.301	12.0073	0.741	14.875	0.523
137	input	S	inputS	72.479	2.293	9.8848	0.944	13.102	0.659
886	input	S	inputS	110.626	2.292	12.5223	0.898	16.801	0.708
828	input	S	inputS	148.773	2.291	17.7977	0.598	21.036	0.732
635	input	S	inputS	76.294	2.291	10.764	0.838	14.084	0.578
604	input	S	inputS	72.479	2.29	10.3998	0.853	14.219	0.571
1043	input	S	inputS	133.514	2.282	15.1601	0.74	18.426	0.591
802	input	S	inputS	83.923	2.282	11.6431	0.788	16.573	0.478
32	input	S	inputS	102.997	2.282	12.5223	0.836	16.801	0.539
1285	input	S	inputS	64.85	2.281	10.3998	0.763	12.353	0.705
1255	input	S	inputS	87.738	2.28	11.279	0.878	14.084	0.781
413	input	S	inputS	80.109	2.278	12.8865	0.614	13.811	0.85
1284	input	S	inputS	99.182	2.267	11.1281	1	14.084	0.817
465	input	S	inputS	99.182	2.261	16.5543	0.461	18.529	0.46
210	input	S	inputS	280.142	2.251	18.9499	0.993	21.837	0.89
195	input	S	inputS	53.406	2.245	11.279	0.535	13.102	0.453
280	input	S	inputS	110.626	2.245	13.6148	0.76	16.801	0.761
1048	input	S	inputS	102.997	2.24	11.279	1	14.219	0.748
25	input	S	inputS	198.364	2.23	16.9185	0.882	20.391	0.814
28	input	S	inputS	175.476	2.23	15.8884	0.885	18.426	0.876
1133	input	S	inputS	91.553	2.228	10.764	1	14.084	0.724
1225	input	S	inputS	91.553	2.227	12.0073	0.809	15.747	0.56
332	input	S	inputS	102.997	2.21	15.5243	0.544	20.109	0.54
786	input	S	inputS	64.85	2.209	10.2489	0.786	14.219	0.469
778	input	S	inputS	72.479	2.201	10.2489	0.879	12.506	0.837
860	input	S	inputS	64.85	2.191	10.764	0.713	13.811	0.559
935	input	S	inputS	76.294	2.188	9.8848	0.994	14.084	0.609
172	input	S	inputS	76.294	2.186	10.0357	0.965	13.102	0.738
134	input	S	inputS	68.665	2.181	10.0357	0.868	14.084	0.52
70	input	S	inputS	95.367	2.179	12.8865	0.731	15.747	0.571
832	input	S	inputS	141.144	2.171	15.0093	0.798	20.109	0.531
70	input	S	inputS	152.588	2.162	15.3734	0.822	18.007	0.941
202	input	S	inputS	250.34	2.16	18.1176	0.971	21.837	0.737
129	input	S	inputS	190.735	2.147	17.2072	0.82	22.509	0.57
1095	input	S	inputS	68.665	2.146	10.3998	0.808	12.506	0.628
822	input	S	inputS	99.182	2.146	12.1582	0.854	15.747	0.584
27	input	S	inputS	213.623	2.135	17.86	0.853	23.6	0.574
246	input	S	inputS	68.665	2.13	9.8848	0.895	12.506	0.899
68	input	S	inputS	80.109	2.127	12.5223	0.65	16.688	0.498
833	input	S	inputS	83.923	2.121	10.2489	1	13.102	0.685
486	input	S	inputS	95.367	2.119	15.0093	0.539	20.391	0.471
1139	input	S	inputS	64.85	2.118	9.8848	0.845	13.102	0.567
66	input	S	inputS	232.458	2.117	18.9499	0.824	25.489	0.535
64	input	S	inputS	262.26	2.117	18.9499	0.93	25.489	0.58
868	input	S	inputS	68.665	2.103	10.0357	0.868	11.88	0.861
20	input	S	inputS	154.972	2.097	14.5538	0.932	17.774	0.75
17	input	S	inputS	160.933	2.097	14.5538	0.967	17.774	0.76
58	input	S	inputS	129.7	2.079	13.7656	0.871	17.469	0.652
55	input	S	inputS	152.588	2.079	14.6448	0.906	18.007	0.665
1058	input	S	inputS	114.441	2.067	15.6752	0.593	18.426	0.511
447	input	S	inputS	80.109	2.056	11.1281	0.824	12.506	0.922
135	input	S	inputS	256.3	2.054	18.9499	0.909	24.045	0.764
134	input	S	inputS	226.498	2.054	17.2072	0.974	21.837	0.796
91	input	S	inputS	166.893	2.02	15.1977	0.92	18.593	0.741
204	input	S	inputS	208.616	2.014	17.8508	0.834	20.859	0.698
217	input	S	inputS	226.498	2.014	17.2072	0.974	20.859	0.738
94	input	S	inputS	196.695	2.01	16.2968	0.943	21.837	0.64
93	input	S	inputS	214.577	2.01	16.2968	1	21.837	0.65
67	input	S	inputS	110.626	2.009	13.2506	0.802	16.106	0.713
64	input	S	inputS	144.958	2.009	14.1298	0.924	18.426	0.703
797	input	S	inputS	68.665	2.005	11.279	0.687	14.084	0.568
145	input	S	inputS	208.616	1.972	17.3956	0.878	22.509	0.626
106	input	S	inputS	190.735	1.967	16.752	0.865	20.132	0.857
106	input	S	inputS	172.853	1.967	14.7425	1	17.774	0.943
195	input	S	inputS	190.735	1.948	16.1081	0.936	19.068	0.843
207	input	S	inputS	220.537	1.948	17.2072	0.948	21.837	0.792
829	input	S	inputS	68.665	1.934	10.2489	0.832	13.102	0.674
75	input	S	inputS	208.616	1.924	16.5633	0.968	19.068	0.949
77	input	S	inputS	202.656	1.924	16.1081	0.994	19.068	0.93
95	input	S	inputS	143.051	1.902	14.5538	0.86	19.683	0.525
96	input	S	inputS	131.13	1.902	12.811	1	16.377	0.648
49	input	S	inputS	148.773	1.891	15.3734	0.801	19.236	0.623
82	input	S	inputS	133.514	1.889	14.1298	0.851	18.529	0.522
85	input	S	inputS	186.92	1.889	16.4035	0.885	21.837	0.587
1302	input	S	inputS	80.109	1.857	11.1281	0.824	14.084	0.73
163	input	S	inputS	119.209	1.857	12.3558	0.994	16.377	0.7
170	input	S	inputS	137.091	1.857	12.9998	1	16.377	0.809
28	input	S	inputS	171.661	1.851	15.8884	0.866	20.391	0.547
29	input	S	inputS	137.329	1.851	13.7656	0.923	18.007	0.593
42	input	S	inputS	220.537	1.819	17.2072	0.948	20.132	0.851
43	input	S	inputS	196.695	1.819	15.4644	1	19.068	0.934
184	input	S	inputS	137.091	1.813	12.9998	1	16.377	0.763
195	input	S	inputS	166.893	1.813	14.5538	1	17.605	0.867
3	input	S	inputS	57.22	1.806	9.8848	0.746	14.219	0.451
32	input	S	inputS	184.774	1.796	15.6529	0.96	18.593	0.893
35	input	S	inputS	137.091	1.796	12.5446	1	16.377	0.83
135	input	S	inputS	101.328	1.793	11.4455	0.985	14.236	0.808
137	input	S	inputS	125.17	1.793	12.5446	1	15.441	0.915
34	input	S	inputS	83.923	1.788	11.1281	0.863	15.254	0.691
36	input	S	inputS	64.85	1.788	9.67121	0.883	11.389	0.788
130	input	S	inputS	202.656	1.781	17.2072	0.871	23.032	0.659
131	input	S	inputS	232.458	1.781	17.6624	0.949	23.032	0.734
88	input	S	inputS	179.291	1.778	16.9809	0.792	21.837	0.597
89	input	S	inputS	213.623	1.778	18.2242	0.819	23.6	0.541
118	input	S	inputS	196.695	1.774	16.5633	0.913	20.859	0.674
116	input	S	inputS	143.051	1.774	13.9101	0.941	18.593	0.58
48	input	S	inputS	107.288	1.773	12.811	0.832	17.774	0.459
49	input	S	inputS	89.407	1.773	11.2567	0.898	15.441	0.535
32	input	S	inputS	76.294	1.765	10.3998	0.898	12.506	0.863
54	input	S	inputS	141.144	1.747	15.7376	0.726	20.109	0.513
53	input	S	inputS	209.808	1.747	18.3751	0.791	23.761	0.532
23	input	S	inputS	125.885	1.747	12.8865	0.965	16.688	0.677
24	input	S	inputS	102.997	1.747	11.279	1	14.875	0.695
120	input	S	inputS	125.17	1.745	12.9998	0.943	15.633	0.836
41	input	S	inputS	83.447	1.736	9.89116	1	13.147	0.791
41	input	S	inputS	89.407	1.736	10.3463	1	13.147	0.887
15	input	S	inputS	194.55	1.734	16.7676	0.881	20.391	0.652
12	input	S	inputS	80.109	1.729	11.1281	0.824	14.875	0.595
17	input	S	inputS	205.994	1.722	17.1318	0.894	21.837	0.671
17	input	S	inputS	148.773	1.722	13.7656	1	17.469	0.76
12	input	S	inputS	175.476	1.718	16.7676	0.795	22.269	0.562
13	input	S	inputS	114.441	1.718	13.4015	0.811	17.686	0.563
47	input	S	inputS	202.179	1.698	17.6468	0.827	24.705	0.54
48	input	S	inputS	160.217	1.698	15.5243	0.846	21.036	0.594
14	input	S	inputS	209.808	1.676	16.7676	0.95	20.391	0.722
14	input	S	inputS	167.847	1.676	14.6448	0.996	17.469	0.809
121	input	S	inputS	83.447	1.658	9.70272	1	13.811	0.758
62	input	S	inputS	129.7	1.655	15.1601	0.719	17.469	0.72
65	input	S	inputS	110.626	1.655	13.2506	0.802	15.747	0.634
212	input	S	inputS	107.288	1.65	13.6434	0.734	15.633	0.925
225	input	S	inputS	143.051	1.65	15.1977	0.789	17.605	0.89
38	input	S	inputS	202.179	1.643	17.86	0.807	23.6	0.554
37	input	S	inputS	164.032	1.643	15.3734	0.884	20.109	0.605
100	input	S	inputS	89.407	1.64	11.4455	0.869	14.85	0.725
99	input	S	inputS	101.328	1.64	11.9007	0.911	15.441	0.655
188	input	S	inputS	143.051	1.633	16.5633	0.664	22.108	0.505
199	input	S	inputS	202.656	1.633	17.6624	0.827	23.161	0.517
71	input	S	inputS	113.249	1.599	13.455	0.796	17.774	0.571
79	input	S	inputS	95.367	1.599	12.0073	0.842	16.106	0.565
201	input	S	inputS	77.486	1.593	9.70272	1	12.207	0.871
145	input	S	inputS	77.486	1.581	10.8015	0.846	15.441	0.578
142	input	S	inputS	65.565	1.581	9.70272	0.887	13.147	0.624
198	input	S	inputS	71.526	1.579	9.70272	0.967	14.236	0.613
211	input	S	inputS	95.367	1.579	10.8015	1	14.236	0.761
37	input	S	inputS	171.661	1.573	16.7676	0.777	22.269	0.491
189	input	S	inputS	83.447	1.569	11.4455	0.811	13.811	0.827
128	input	S	inputS	77.486	1.555	9.89116	1	13.147	0.792
206	input	S	inputS	83.447	1.543	10.3463	0.993	13.147	0.72
43	input	S	inputS	179.291	1.542	17.345	0.759	23.6	0.469
44	input	S	inputS	106.812	1.542	12.5223	0.867	16.688	0.571
178	input	S	inputS	143.051	1.53	13.9101	0.941	17.605	0.819
169	input	S	inputS	101.328	1.53	11.2567	1	14.236	0.749
177	input	S	inputS	71.526	1.525	10.3463	0.851	13.147	0.623
181	input	S	inputS	95.367	1.525	11.9007	0.857	15.441	0.593
44	input	S	inputS	160.217	1.523	16.2526	0.772	22.861	0.458
45	input	S	inputS	91.553	1.523	11.6431	0.86	16.688	0.519
45	input	S	inputS	141.144	1.514	15.3734	0.76	21.837	0.49
208	input	S	inputS	119.209	1.513	13.455	0.838	17.774	0.607
63	input	S	inputS	156.403	1.511	15.8884	0.789	22.269	0.461
65	input	S	inputS	95.367	1.511	11.1281	0.981	15.747	0.545
102	input	S	inputS	77.486	1.51	10.8015	0.846	15.441	0.512
39	input	S	inputS	77.486	1.505	10.8015	0.846	14.85	0.547
46	input	S	inputS	83.447	1.505	10.1579	1	13.811	0.807
221	input	S	inputS	95.367	1.504	11.9007	0.857	15.441	0.616
92	input	S	inputS	83.447	1.493	11.4455	0.811	15.633	0.519
108	input	S	inputS	83.447	1.49	10.8015	0.911	15.441	0.54
66	input	S	inputS	114.441	1.49	11.6431	1	14.084	0.891
107	input	S	inputS	119.209	1.487	13.455	0.838	18.593	0.518
107	input	S	inputS	149.012	1.487	15.0093	0.842	20.859	0.532
186	input	S	inputS	89.407	1.47	14.5538	0.537	16.377	0.762
186	input	S	inputS	83.447	1.469	10.3463	0.993	13.147	0.791
197	input	S	inputS	107.288	1.469	11.7122	0.996	15.633	0.798
39	input	S	inputS	144.958	1.445	15.0093	0.819	19.531	0.636
16	input	S	inputS	137.329	1.377	14.8584	0.792	20.109	0.599
74	input	S	inputS	76.294	1.373	10.764	0.838	13.102	0.885
46	input	M	inputM	240.326	4.38	17.4959	1	21.126	0.844
9	input	M	inputM	251.77	4.31143	17.7977	1	21.837	0.773
210	input	M	inputM	256.3	4.17857	18.9499	0.909	23.161	0.724
173	input	M	inputM	256.3	4.15286	18.3063	0.974	23.161	0.685
2	input	M	inputM	238.419	4.08286	18.0396	0.933	22.509	0.781
49	input	M	inputM	202.179	3.89429	16.9185	0.899	19.531	0.852
8	input	M	inputM	221.252	3.78143	18.0109	0.868	22.861	0.686
47	input	M	inputM	221.252	3.73429	18.3751	0.834	24.159	0.482
45	input	M	inputM	247.955	3.73	18.526	0.92	21.126	0.847
142	input	M	inputM	190.735	3.70714	15.6529	0.991	18.593	0.84
6	input	M	inputM	171.661	3.67857	15.1601	0.951	18.529	0.766
91	input	M	inputM	179.291	3.64429	15.1601	0.993	18.529	0.823
34	input	M	inputM	76.294	3.63571	9.8848	0.994	13.102	0.669
34	input	M	inputM	175.476	3.60429	15.5243	0.927	20.109	0.644
235	input	M	inputM	208.616	3.60429	16.752	0.947	20.132	0.794
48	input	M	inputM	238.419	3.58714	18.7615	0.862	24.898	0.549
182	input	M	inputM	178.814	3.58571	15.0093	1	18.593	0.712
100	input	M	inputM	190.735	3.58143	15.6529	0.991	19.068	0.876
105	input	M	inputM	214.577	3.57429	17.2072	0.923	20.132	0.831
205	input	M	inputM	232.458	3.53714	18.7615	0.841	23.161	0.674
179	input	M	inputM	196.695	3.53714	15.6529	1	18.593	0.825
16	input	M	inputM	144.958	3.45857	14.6448	0.861	18.007	0.729
132	input	M	inputM	220.537	3.43571	17.6624	0.9	24.045	0.56
24	input	M	inputM	196.695	3.42429	16.2968	0.943	20.859	0.688
37	input	M	inputM	183.105	3.38429	15.8884	0.924	18.007	0.927
33	input	M	inputM	194.55	3.32571	17.2826	0.829	22.861	0.54
10	input	M	inputM	131.13	3.32429	13.455	0.922	17.774	0.617
98	input	M	inputM	141.144	3.31714	13.7656	0.948	16.106	0.788
71	input	M	inputM	238.419	3.31	18.7615	0.862	24.898	0.548
26	input	M	inputM	110.626	3.29429	11.794	1	14.875	0.727
71	input	M	inputM	114.441	3.29286	12.8865	0.877	15.747	0.722
91	input	M	inputM	220.537	3.28714	17.2072	0.948	20.132	0.799
96	input	M	inputM	129.7	3.28143	13.4015	0.919	18.007	0.558
189	input	M	inputM	178.814	3.27	15.9196	0.898	19.683	0.808
254	input	M	inputM	232.458	3.22714	17.6624	0.949	21.002	0.9
94	input	M	inputM	166.893	3.22286	15.4644	0.889	21.837	0.501
136	input	M	inputM	160.933	3.22	15.0093	0.91	20.132	0.517
201	input	M	inputM	208.616	3.21571	16.1081	1	19.683	0.856
176	input	M	inputM	220.537	3.20571	17.0188	0.969	21.837	0.632
235	input	M	inputM	190.735	3.2	17.6624	0.778	24.045	0.537
245	input	M	inputM	143.051	3.19	13.455	1	16.377	0.907
59	input	M	inputM	164.032	3.17143	15.0093	0.927	19.531	0.651
11	input	M	inputM	171.661	3.16714	15.7376	0.882	20.762	0.653
22	input	M	inputM	217.438	3.16429	17.6468	0.889	21.837	0.708
6	input	M	inputM	184.774	3.16286	18.3063	0.702	22.509	0.523
118	input	M	inputM	101.328	3.16143	11.4455	0.985	14.85	0.767
169	input	M	inputM	154.972	3.15429	14.0986	0.993	17.605	0.787
219	input	M	inputM	149.012	3.13857	14.0986	0.954	18.593	0.606
164	input	M	inputM	101.328	3.12857	12.3558	0.845	16.377	0.65
111	input	M	inputM	184.774	3.11143	16.2968	0.886	19.683	0.825
130	input	M	inputM	196.695	3.07714	16.2968	0.943	20.132	0.746
263	input	M	inputM	137.091	3.04857	12.9998	1	16.377	0.83
49	input	M	inputM	232.458	3.04286	18.3063	0.883	22.108	0.741
38	input	M	inputM	244.379	3.04286	18.7615	0.884	22.509	0.713
24	input	M	inputM	87.738	3.04143	10.3998	1	14.084	0.668
237	input	M	inputM	131.13	3.02143	13.455	0.922	17.774	0.6
52	input	M	inputM	166.893	3.02	15.4644	0.889	21.002	0.707
19	input	M	inputM	149.012	3.00857	13.9101	0.981	17.605	0.845
13	input	M	inputM	152.588	2.99143	14.2807	0.953	18.426	0.645
176	input	M	inputM	160.933	2.98	16.1081	0.79	19.683	0.761
84	input	M	inputM	137.329	2.97429	13.6148	0.943	16.801	0.873
141	input	M	inputM	208.616	2.96857	18.7615	0.755	24.898	0.461
78	input	M	inputM	208.616	2.96571	17.3956	0.878	20.859	0.739
101	input	M	inputM	190.735	2.96571	15.6529	0.991	20.132	0.662
87	input	M	inputM	208.616	2.96429	18.1176	0.809	24.045	0.595
102	input	M	inputM	214.577	2.96286	18.1176	0.832	23.032	0.704
88	input	M	inputM	131.13	2.96286	12.5446	1	16.377	0.776
38	input	M	inputM	164.032	2.96143	15.0093	0.927	17.469	0.826
41	input	M	inputM	208.616	2.95	18.7615	0.755	24.045	0.568
220	input	M	inputM	160.933	2.94286	14.0986	1	17.605	0.771
29	input	M	inputM	113.249	2.93857	11.9007	1	15.441	0.744
36	input	M	inputM	143.051	2.93571	16.1081	0.702	21.837	0.575
82	input	M	inputM	101.328	2.93571	11.4455	0.985	15.441	0.699
21	input	M	inputM	226.498	2.93429	17.3956	0.953	21.002	0.827
119	input	M	inputM	274.181	2.93286	18.7615	0.992	23.032	0.814
243	input	M	inputM	238.419	2.92286	18.4948	0.887	24.414	0.554
168	input	M	inputM	160.933	2.91571	13.9101	1	17.605	0.826
63	input	M	inputM	125.885	2.91143	13.4015	0.892	17.686	0.627
88	input	M	inputM	101.328	2.90571	12.3558	0.845	15.441	0.699
229	input	M	inputM	196.695	2.90571	16.2968	0.943	19.683	0.849
20	input	M	inputM	196.695	2.89429	18.3063	0.747	24.898	0.468
147	input	M	inputM	196.695	2.88571	16.1081	0.965	20.859	0.66
221	input	M	inputM	95.367	2.88429	12.3558	0.795	18.593	0.47
104	input	M	inputM	101.328	2.87714	11.4455	0.985	15.441	0.655
155	input	M	inputM	190.735	2.87429	16.1081	0.936	19.683	0.875
29	input	M	inputM	83.923	2.87143	9.8848	1	12.506	0.908
203	input	M	inputM	214.577	2.87	17.8508	0.857	24.045	0.601
98	input	M	inputM	160.933	2.87	13.9101	1	17.605	0.826
15	input	M	inputM	114.441	2.86714	12.3714	0.952	15.747	0.667
42	input	M	inputM	101.328	2.86429	12.9998	0.763	16.377	0.67
46	input	M	inputM	95.367	2.86429	11.4455	0.927	14.85	0.746
122	input	M	inputM	95.367	2.85143	11.9007	0.857	16.377	0.599
217	input	M	inputM	137.091	2.85	14.0986	0.878	18.593	0.664
185	input	M	inputM	119.209	2.84429	12.5446	0.965	15.441	0.831
90	input	M	inputM	102.997	2.84429	11.4923	0.993	14.084	0.872
27	input	M	inputM	202.656	2.84286	17.2072	0.871	21.837	0.664
46	input	M	inputM	137.091	2.83143	15.0093	0.775	20.132	0.544
75	input	M	inputM	226.498	2.82857	18.7615	0.819	24.536	0.58
74	input	M	inputM	113.249	2.82571	14.0986	0.725	17.263	0.723
47	input	M	inputM	89.407	2.81	12.9998	0.674	15.633	0.744
135	input	M	inputM	220.537	2.80857	18.1176	0.855	22.509	0.799
152	input	M	inputM	143.051	2.80286	14.5538	0.86	20.132	0.5
44	input	M	inputM	122.07	2.80143	12.5223	0.991	14.875	0.81
210	input	M	inputM	77.486	2.79571	10.3463	0.922	14.236	0.708
116	input	M	inputM	101.328	2.78857	11.7122	0.941	16.377	0.506
134	input	M	inputM	149.012	2.78857	13.455	1	16.377	0.872
183	input	M	inputM	154.972	2.78857	13.9101	1	17.263	0.872
162	input	M	inputM	83.447	2.78143	10.8015	0.911	14.85	0.565
136	input	M	inputM	232.458	2.78143	17.6624	0.949	21.837	0.788
174	input	M	inputM	220.537	2.78143	17.0188	0.969	21.002	0.848
56	input	M	inputM	160.933	2.77857	13.9101	1	17.605	0.826
65	input	M	inputM	232.458	2.77857	17.2072	1	19.683	0.98
80	input	M	inputM	83.923	2.77143	10.764	0.922	14.875	0.558
35	input	M	inputM	238.419	2.77	17.8508	0.953	21.837	0.819
5	input	M	inputM	89.407	2.76857	11.2567	0.898	15.441	0.495
104	input	M	inputM	125.17	2.76857	12.5446	1	16.377	0.822
67	input	M	inputM	83.923	2.76286	10.3998	0.988	14.084	0.626
40	input	M	inputM	77.486	2.76143	10.8015	0.846	14.85	0.547
167	input	M	inputM	107.288	2.76	12.3558	0.895	17.605	0.623
125	input	M	inputM	232.458	2.75714	18.3063	0.883	23.032	0.658
71	input	M	inputM	77.486	2.75571	9.70272	1	13.147	0.617
4	input	M	inputM	141.144	2.75286	13.7656	0.948	18.529	0.56
143	input	M	inputM	149.012	2.74714	14.3653	0.919	18.593	0.62
196	input	M	inputM	137.091	2.74571	13.9101	0.902	17.774	0.612
77	input	M	inputM	172.853	2.73857	15.9196	0.868	21.002	0.753
132	input	M	inputM	113.249	2.73571	12.9998	0.853	15.633	0.809
200	input	M	inputM	89.407	2.73429	14.5538	0.537	15.633	0.613
15	input	M	inputM	83.923	2.73143	10.3998	0.988	14.084	0.672
41	input	M	inputM	166.893	2.71429	16.5633	0.775	22.509	0.463
92	input	M	inputM	113.249	2.71429	12.5446	0.916	14.85	0.892
204	input	M	inputM	113.249	2.71143	11.9007	1	14.236	0.878
210	input	M	inputM	256.3	2.71	18.1176	0.994	23.032	0.737
12	input	M	inputM	160.933	2.70286	15.0093	0.91	20.859	0.489
207	input	M	inputM	101.328	2.70143	12.9998	0.763	16.377	0.722
241	input	M	inputM	166.893	2.70143	15.6529	0.867	19.683	0.711
191	input	M	inputM	190.735	2.70143	15.6529	0.991	20.132	0.662
45	input	M	inputM	107.288	2.69714	12.0891	0.935	16.377	0.734
34	input	M	inputM	77.486	2.69714	9.70272	1	12.207	0.871
51	input	M	inputM	125.17	2.69143	12.3558	1	16.377	0.678
63	input	M	inputM	178.814	2.69	16.9405	0.793	23.032	0.557
53	input	M	inputM	238.419	2.69	18.3063	0.906	23.161	0.694
220	input	M	inputM	95.367	2.68571	12.9998	0.719	19.068	0.464
93	input	M	inputM	122.07	2.68286	15.3734	0.658	18.529	0.582
56	input	M	inputM	232.458	2.67857	17.6624	0.949	21.837	0.708
67	input	M	inputM	101.328	2.67571	11.9007	0.911	15.441	0.718
175	input	M	inputM	137.091	2.67286	14.3653	0.846	19.068	0.763
136	input	M	inputM	77.486	2.67143	10.3463	0.922	13.147	0.817
39	input	M	inputM	148.773	2.64571	16.7676	0.674	22.269	0.469
134	input	M	inputM	166.893	2.64429	15.4644	0.889	21.837	0.501
55	input	M	inputM	83.447	2.64143	11.9007	0.75	17.263	0.554
84	input	M	inputM	250.34	2.64	18.4948	0.932	23.032	0.789
111	input	M	inputM	208.616	2.64	16.752	0.947	20.859	0.749
72	input	M	inputM	59.605	2.63857	11.2567	0.599	14.85	0.532
62	input	M	inputM	196.695	2.63857	16.752	0.892	22.509	0.552
27	input	M	inputM	102.997	2.63143	11.4923	0.993	15.254	0.774
182	input	M	inputM	160.933	2.62429	14.5538	0.967	19.068	0.822
49	input	M	inputM	77.486	2.61429	10.3463	0.922	12.449	0.874
4	input	M	inputM	102.997	2.61	11.6431	0.967	15.254	0.807
95	input	M	inputM	137.329	2.60857	14.7957	0.799	17.469	0.703
59	input	M	inputM	107.288	2.60571	15.0093	0.606	16.377	0.958
13	input	M	inputM	149.012	2.60571	15.0093	0.842	21.837	0.455
194	input	M	inputM	149.012	2.60286	15.0093	0.842	19.068	0.727
20	input	M	inputM	68.665	2.60286	9.8848	0.895	13.102	0.668
250	input	M	inputM	137.091	2.6	13.9101	0.902	17.605	0.821
103	input	M	inputM	125.17	2.59857	14.5538	0.752	20.859	0.469
23	input	M	inputM	262.26	2.59857	18.7615	0.949	23.161	0.666
168	input	M	inputM	71.526	2.59857	9.70272	0.967	13.147	0.57
266	input	M	inputM	184.774	2.59	15.4644	0.984	21.002	0.671
179	input	M	inputM	83.447	2.59	9.70272	1	12.207	0.889
77	input	M	inputM	91.553	2.58286	11.6431	0.86	16.688	0.548
17	input	M	inputM	166.893	2.57857	15.0093	0.943	17.605	0.945
19	input	M	inputM	137.091	2.57857	12.811	1	15.633	0.992
73	input	M	inputM	114.441	2.57286	15.3734	0.617	19.236	0.503
122	input	M	inputM	83.447	2.57	11.2567	0.838	14.236	0.707
33	input	M	inputM	137.091	2.57	14.0986	0.878	19.683	0.528
144	input	M	inputM	220.537	2.56571	17.2072	0.948	20.859	0.807
36	input	M	inputM	122.07	2.56429	13.4015	0.865	18.007	0.629
110	input	M	inputM	202.656	2.56286	16.5633	0.941	20.859	0.654
105	input	M	inputM	83.447	2.56	10.8015	0.911	14.85	0.565
92	input	M	inputM	89.407	2.56	10.3463	1	13.147	0.887
43	input	M	inputM	80.109	2.55714	9.8848	1	12.506	0.942
92	input	M	inputM	196.695	2.55571	16.1081	0.965	21.837	0.609
94	input	M	inputM	196.695	2.55429	16.1081	0.965	20.859	0.613
7	input	M	inputM	160.217	2.55286	16.0393	0.793	21.837	0.536
108	input	M	inputM	59.605	2.55143	9.70272	0.806	13.147	0.54
77	input	M	inputM	83.447	2.55	10.1579	1	14.236	0.602
43	input	M	inputM	101.328	2.55	10.8015	1	14.236	0.792
70	input	M	inputM	114.441	2.54857	12.6732	0.907	16.106	0.694
74	input	M	inputM	113.249	2.53857	12.3558	0.944	17.605	0.604
73	input	M	inputM	107.288	2.53429	12.3558	0.895	17.774	0.459
148	input	M	inputM	77.486	2.53429	9.70272	1	13.147	0.617
23	input	M	inputM	220.537	2.53143	18.1176	0.855	24.045	0.553
87	input	M	inputM	154.972	2.53143	14.5538	0.932	19.683	0.58
29	input	M	inputM	101.328	2.52143	12.9998	0.763	18.593	0.534
5	input	M	inputM	83.447	2.52	10.1579	1	14.236	0.602
33	input	M	inputM	250.34	2.51714	18.1176	0.971	21.837	0.766
72	input	M	inputM	256.3	2.51571	18.5727	0.946	23.032	0.781
69	input	M	inputM	76.294	2.51286	11.6431	0.717	13.811	0.8
247	input	M	inputM	143.051	2.51286	13.455	1	17.605	0.743
101	input	M	inputM	208.616	2.51143	17.0188	0.917	21.837	0.649
291	input	M	inputM	196.695	2.50714	17.2072	0.846	24.045	0.491
128	input	M	inputM	77.486	2.50714	10.1579	0.956	13.147	0.645
2	input	M	inputM	194.55	2.50429	18.526	0.722	24.473	0.509
97	input	M	inputM	83.923	2.50286	10.764	0.922	12.506	0.827
58	input	M	inputM	83.447	2.49714	10.3463	0.993	13.147	0.845
139	input	M	inputM	113.249	2.49571	12.811	0.879	17.263	0.653
38	input	M	inputM	95.367	2.49571	11.2567	0.958	15.633	0.757
59	input	M	inputM	80.109	2.49429	10.0357	1	12.353	0.896
69	input	M	inputM	89.407	2.49429	10.3463	1	14.236	0.718
67	input	M	inputM	178.814	2.48714	16.5633	0.83	23.161	0.458
135	input	M	inputM	95.367	2.48571	10.9903	1	13.147	0.888
49	input	M	inputM	190.735	2.48429	15.9196	0.958	21.002	0.706
195	input	M	inputM	89.407	2.48429	10.3463	1	13.147	0.843
137	input	M	inputM	208.616	2.47857	18.7615	0.755	23.032	0.591
117	input	M	inputM	202.656	2.47857	17.6624	0.827	22.509	0.577
89	input	M	inputM	244.379	2.47857	18.5727	0.902	24.045	0.573
50	input	M	inputM	59.605	2.46429	9.70272	0.806	12.449	0.692
44	input	M	inputM	125.17	2.46286	16.2968	0.6	18.593	0.524
22	input	M	inputM	160.933	2.46286	16.5633	0.747	22.108	0.503
26	input	M	inputM	119.209	2.46286	12.9998	0.898	16.377	0.742
109	input	M	inputM	95.367	2.46143	10.8015	1	14.236	0.729
54	input	M	inputM	59.605	2.45571	9.70272	0.806	12.449	0.692
55	input	M	inputM	131.13	2.45143	14.5538	0.788	19.683	0.589
17	input	M	inputM	119.209	2.44571	14.5538	0.717	19.683	0.468
159	input	M	inputM	172.853	2.44571	17.0188	0.76	23.032	0.606
245	input	M	inputM	178.814	2.44286	17.6624	0.73	21.002	0.848
89	input	M	inputM	77.486	2.44	9.70272	1	12.207	0.915
94	input	M	inputM	119.209	2.42857	12.1674	1	15.633	0.8
206	input	M	inputM	95.367	2.42429	11.9007	0.857	14.85	0.768
190	input	M	inputM	125.17	2.42429	12.3558	1	16.377	0.678
100	input	M	inputM	125.885	2.42	15.5243	0.665	19.335	0.536
77	input	M	inputM	202.656	2.42	16.5633	0.941	21.002	0.792
60	input	M	inputM	226.498	2.42	17.4739	0.944	22.509	0.816
191	input	M	inputM	154.972	2.41571	15.0093	0.876	19.683	0.673
31	input	M	inputM	236.511	2.41143	17.6468	0.967	21.126	0.762
24	input	M	inputM	160.933	2.40857	14.5538	0.967	19.683	0.607
80	input	M	inputM	107.288	2.40286	13.455	0.755	17.263	0.725
17	input	M	inputM	137.329	2.4	14.6448	0.815	19.531	0.518
8	input	M	inputM	71.526	2.39857	9.70272	0.967	14.236	0.516
200	input	M	inputM	137.091	2.39714	14.0986	0.878	19.683	0.635
155	input	M	inputM	143.051	2.39143	15.0093	0.809	20.132	0.528
71	input	M	inputM	77.486	2.39143	9.70272	1	14.236	0.576
37	input	M	inputM	65.565	2.39	9.70272	0.887	12.207	0.805
110	input	M	inputM	244.379	2.38857	18.3063	0.928	21.002	0.86
140	input	M	inputM	184.774	2.38857	15.6529	0.96	17.774	0.904
268	input	M	inputM	149.012	2.38429	13.9101	0.981	17.605	0.789
11	input	M	inputM	125.17	2.38143	13.6434	0.856	17.605	0.662
66	input	M	inputM	106.812	2.37857	14.2807	0.667	19.236	0.464
211	input	M	inputM	89.407	2.37571	10.8015	0.976	14.236	0.654
60	input	M	inputM	137.329	2.37429	16.7676	0.622	21.126	0.567
240	input	M	inputM	119.209	2.37429	12.3558	0.994	15.633	0.799
12	input	M	inputM	87.738	2.37286	14.7957	0.51	19.335	0.518
153	input	M	inputM	137.091	2.37286	13.9101	0.902	17.263	0.872
313	input	M	inputM	196.695	2.36857	18.3063	0.747	22.108	0.679
151	input	M	inputM	65.565	2.36857	9.70272	0.887	13.147	0.583
208	input	M	inputM	77.486	2.36714	10.3463	0.922	13.147	0.817
28	input	M	inputM	247.955	2.36429	18.0109	0.973	21.837	0.74
108	input	M	inputM	77.486	2.35714	10.3463	0.922	13.147	0.817
36	input	M	inputM	91.553	2.35143	12.1582	0.789	16.801	0.457
392	input	M	inputM	160.933	2.35	16.752	0.73	22.509	0.505
276	input	M	inputM	238.419	2.34857	19.0282	0.838	25.136	0.606
110	input	M	inputM	71.526	2.34571	9.70272	0.967	13.811	0.705
212	input	M	inputM	83.447	2.34429	10.8015	0.911	13.811	0.893
364	input	M	inputM	113.249	2.34429	11.9007	1	15.441	0.671
257	input	M	inputM	101.328	2.34	13.2662	0.733	17.263	0.668
331	input	M	inputM	149.012	2.34	14.5538	0.896	17.774	0.74
76	input	M	inputM	137.091	2.33429	12.9998	1	16.377	0.846
40	input	M	inputM	125.17	2.33143	13.455	0.88	16.377	0.888
30	input	M	inputM	154.972	2.33143	14.5538	0.932	17.605	0.858
32	input	M	inputM	262.26	2.33143	18.7615	0.949	21.837	0.933
45	input	M	inputM	196.695	2.33	17.0188	0.865	21.837	0.628
65	input	M	inputM	80.109	2.32857	10.5507	0.916	13.811	0.686
73	input	M	inputM	154.972	2.32714	16.1081	0.76	22.509	0.484
45	input	M	inputM	190.735	2.32429	15.6529	0.991	19.683	0.812
36	input	M	inputM	250.34	2.32429	17.6624	1	21.002	0.944
68	input	M	inputM	131.13	2.32143	12.811	1	16.377	0.674
176	input	M	inputM	125.17	2.31286	13.9101	0.824	17.605	0.601
170	input	M	inputM	172.853	2.30571	16.1081	0.848	20.132	0.657
105	input	M	inputM	226.498	2.30143	18.5727	0.836	24.045	0.618
255	input	M	inputM	125.17	2.3	14.5538	0.752	19.683	0.546
160	input	M	inputM	172.853	2.3	15.4644	0.92	21.002	0.723
202	input	M	inputM	143.051	2.3	13.455	1	17.605	0.799
134	input	M	inputM	166.893	2.29714	16.1081	0.819	21.837	0.548
29	input	M	inputM	137.091	2.29429	12.9998	1	15.633	0.871
102	input	M	inputM	232.458	2.29286	18.5727	0.858	23.161	0.585
41	input	M	inputM	137.091	2.29143	13.9101	0.902	18.593	0.629
16	input	M	inputM	244.379	2.28	18.1176	0.948	22.509	0.737
56	input	M	inputM	77.486	2.27857	9.89116	1	12.449	0.874
152	input	M	inputM	208.616	2.27571	18.7615	0.755	23.161	0.634
147	input	M	inputM	232.458	2.27143	18.7615	0.841	24.898	0.491
42	input	M	inputM	166.893	2.27	14.5538	1	17.774	0.774
71	input	M	inputM	166.893	2.26286	15.0093	0.943	21.002	0.58
66	input	M	inputM	99.182	2.25143	12.5223	0.805	17.469	0.488
177	input	M	inputM	89.407	2.25	11.9007	0.804	15.633	0.612
68	input	M	inputM	65.565	2.24857	11.2567	0.659	14.236	0.588
41	input	M	inputM	76.294	2.24857	11.279	0.764	14.084	0.645
89	input	M	inputM	214.577	2.24857	18.3063	0.815	24.414	0.544
187	input	M	inputM	190.735	2.24714	17.2072	0.82	23.161	0.507
338	input	M	inputM	113.249	2.24571	12.811	0.879	17.605	0.707
59	input	M	inputM	113.249	2.23857	11.4455	1	14.236	0.861
199	input	M	inputM	119.209	2.23571	12.9998	0.898	17.774	0.55
103	input	M	inputM	64.85	2.23429	10.3998	0.763	12.506	0.714
175	input	M	inputM	89.407	2.23429	11.2567	0.898	15.441	0.563
137	input	M	inputM	125.17	2.23429	12.5446	1	16.377	0.761
386	input	M	inputM	154.972	2.22857	15.0093	0.876	19.068	0.672
88	input	M	inputM	172.853	2.22429	16.1081	0.848	20.859	0.625
116	input	M	inputM	125.17	2.22429	13.455	0.88	18.593	0.546
181	input	M	inputM	184.774	2.22143	16.5633	0.858	20.859	0.589
123	input	M	inputM	178.814	2.21857	15.6529	0.929	20.859	0.644
13	input	M	inputM	119.209	2.21286	12.3558	0.994	16.377	0.713
148	input	M	inputM	184.774	2.20857	16.3748	0.877	21.002	0.795
374	input	M	inputM	95.367	2.20857	10.8015	1	14.236	0.718
57	input	M	inputM	89.407	2.2	11.7122	0.83	16.377	0.521
113	input	M	inputM	107.288	2.19857	12.811	0.832	17.605	0.623
221	input	M	inputM	119.209	2.19857	13.455	0.838	17.605	0.683
100	input	M	inputM	83.447	2.19857	10.8015	0.911	15.441	0.54
57	input	M	inputM	220.537	2.19	17.8508	0.881	21.837	0.732
73	input	M	inputM	149.012	2.19	13.9101	0.981	19.068	0.72
174	input	M	inputM	149.012	2.18714	15.0093	0.842	20.132	0.55
107	input	M	inputM	166.893	2.18571	15.0093	0.943	19.068	0.76
155	input	M	inputM	149.012	2.18286	15.0093	0.842	20.132	0.541
58	input	M	inputM	76.294	2.18286	10.0357	0.965	13.102	0.653
102	input	M	inputM	131.13	2.18143	12.9998	0.988	16.377	0.784
320	input	M	inputM	190.735	2.17714	17.2072	0.82	23.032	0.5
305	input	M	inputM	101.328	2.17571	13.6434	0.693	18.593	0.515
137	input	M	inputM	89.407	2.17571	11.2567	0.898	16.377	0.521
207	input	M	inputM	143.051	2.16571	13.9101	0.941	17.263	0.889
145	input	M	inputM	262.26	2.16571	18.3063	0.996	21.837	0.921
136	input	M	inputM	95.367	2.16286	11.7122	0.885	16.377	0.547
47	input	M	inputM	83.447	2.16143	11.2567	0.838	14.85	0.579
147	input	M	inputM	220.537	2.15714	18.5727	0.814	22.509	0.923
54	input	M	inputM	80.109	2.15571	10.2489	0.971	13.102	0.706
116	input	M	inputM	190.735	2.15429	15.8416	0.968	18.593	0.988
149	input	M	inputM	131.13	2.15429	12.811	1	15.633	0.923
112	input	M	inputM	232.458	2.15143	18.3063	0.883	21.002	0.751
148	input	M	inputM	178.814	2.15143	15.4644	0.952	19.683	0.676
49	input	M	inputM	131.13	2.14429	12.9998	0.988	18.593	0.539
26	input	M	inputM	87.738	2.14143	14.1298	0.56	14.875	0.621
340	input	M	inputM	154.972	2.13714	15.0093	0.876	19.683	0.683
188	input	M	inputM	232.458	2.12714	19.0282	0.817	23.032	0.63
167	input	M	inputM	196.695	2.12571	16.5633	0.913	21.002	0.843
108	input	M	inputM	107.288	2.12286	11.2567	1	14.236	0.801
87	input	M	inputM	172.853	2.12	15.4644	0.92	19.683	0.734
37	input	M	inputM	131.13	2.11714	14.5538	0.788	19.683	0.571
56	input	M	inputM	113.249	2.11571	13.6434	0.775	15.633	0.891
256	input	M	inputM	59.605	2.1	9.70272	0.806	12.207	0.778
169	input	M	inputM	71.526	2.1	10.1579	0.883	14.236	0.596
311	input	M	inputM	190.735	2.1	15.9196	0.958	19.068	0.966
163	input	M	inputM	83.447	2.1	10.1579	1	14.236	0.602
10	input	M	inputM	83.447	2.09429	12.3558	0.696	17.263	0.455
150	input	M	inputM	77.486	2.09286	11.2567	0.779	14.85	0.59
349	input	M	inputM	208.616	2.08571	17.4739	0.87	23.032	0.683
239	input	M	inputM	101.328	2.08286	12.9998	0.763	17.263	0.598
178	input	M	inputM	250.34	2.08143	18.5727	0.924	23.032	0.791
149	input	M	inputM	71.526	2.08	10.8015	0.781	14.85	0.528
99	input	M	inputM	77.486	2.07857	10.8015	0.846	14.85	0.547
137	input	M	inputM	214.577	2.07143	18.3063	0.815	22.108	0.762
269	input	M	inputM	131.13	2.06857	14.0986	0.84	17.263	0.811
2	input	M	inputM	160.933	2.06571	15.1977	0.887	19.683	0.692
177	input	M	inputM	77.486	2.06571	10.3463	0.922	13.147	0.792
7	input	M	inputM	95.367	2.06571	11.2567	0.958	15.633	0.758
385	input	M	inputM	137.091	2.06143	17.2072	0.59	23.161	0.529
122	input	M	inputM	125.17	2.06143	13.9101	0.824	19.068	0.604
248	input	M	inputM	202.656	2.05571	18.3063	0.77	23.032	0.673
55	input	M	inputM	107.288	2.05429	11.7122	0.996	15.633	0.729
79	input	M	inputM	53.644	2.05286	9.70272	0.726	12.207	0.782
57	input	M	inputM	101.328	2.05143	11.9007	0.911	14.85	0.767
195	input	M	inputM	166.893	2.05143	15.1977	0.92	19.683	0.683
67	input	M	inputM	59.605	2.04714	9.70272	0.806	12.449	0.692
83	input	M	inputM	72.479	2.04143	11.279	0.725	13.102	0.841
14	input	M	inputM	71.526	2.03714	14.5538	0.43	17.263	0.57
158	input	M	inputM	137.091	2.03714	15.0093	0.775	18.593	0.679
125	input	M	inputM	202.656	2.03714	17.6624	0.827	21.002	0.798
132	input	M	inputM	95.367	2.03571	12.3558	0.795	17.263	0.474
315	input	M	inputM	119.209	2.03429	13.9101	0.784	17.774	0.628
132	input	M	inputM	95.367	2.03143	11.4455	0.927	13.811	0.897
93	input	M	inputM	154.972	2.02857	15.6529	0.805	20.859	0.505
20	input	M	inputM	149.012	2.02857	13.9101	0.981	17.605	0.845
102	input	M	inputM	178.814	2.02571	16.1081	0.877	20.132	0.727
132	input	M	inputM	160.933	2.02143	14.5538	0.967	18.593	0.769
79	input	M	inputM	190.735	2.01857	18.7615	0.69	24.414	0.544
103	input	M	inputM	113.249	2.01857	13.455	0.796	19.683	0.564
74	input	M	inputM	160.933	2.01857	14.5538	0.967	19.683	0.676
236	input	M	inputM	65.565	2.01571	11.2567	0.659	14.85	0.589
249	input	M	inputM	107.288	2.01571	12.3558	0.895	16.377	0.612
122	input	M	inputM	184.774	2.01571	16.1081	0.907	21.002	0.711
73	input	M	inputM	154.972	2.00429	14.3653	0.956	17.605	0.89
60	input	M	inputM	125.17	1.99714	12.811	0.971	17.263	0.769
154	input	M	inputM	190.735	1.99571	16.752	0.865	20.859	0.712
114	input	M	inputM	232.458	1.99429	19.0282	0.817	25.136	0.609
22	input	M	inputM	89.407	1.99	11.2567	0.898	16.377	0.521
147	input	M	inputM	143.051	1.98571	14.5538	0.86	20.132	0.502
381	input	M	inputM	77.486	1.97143	10.8015	0.846	15.441	0.485
104	input	M	inputM	160.933	1.96286	17.8508	0.643	23.032	0.491
168	input	M	inputM	95.367	1.96286	11.4455	0.927	13.147	0.945
125	input	M	inputM	83.447	1.95714	11.9007	0.75	17.605	0.498
159	input	M	inputM	113.249	1.95286	13.2662	0.819	17.774	0.455
200	input	M	inputM	77.486	1.95286	10.1579	0.956	13.147	0.645
151	input	M	inputM	125.17	1.95	13.2662	0.906	17.605	0.741
318	input	M	inputM	256.3	1.95	18.5727	0.946	23.032	0.739
34	input	M	inputM	65.565	1.94714	10.3463	0.78	13.147	0.626
99	input	M	inputM	149.012	1.94286	14.3653	0.919	18.593	0.62
131	input	M	inputM	77.486	1.94286	9.70272	1	13.147	0.645
149	input	M	inputM	65.565	1.94	10.8015	0.715	14.85	0.487
28	input	M	inputM	77.486	1.93286	9.70272	1	12.207	0.915
80	input	M	inputM	77.486	1.92714	9.70272	1	13.147	0.617
171	input	M	inputM	83.447	1.92	11.2567	0.838	14.85	0.565
129	input	M	inputM	125.17	1.91714	13.455	0.88	17.774	0.559
101	input	M	inputM	65.565	1.91571	10.3463	0.78	13.147	0.769
156	input	M	inputM	95.367	1.90571	13.455	0.671	18.593	0.483
18	input	M	inputM	107.288	1.90286	11.9007	0.965	14.236	0.892
66	input	M	inputM	149.012	1.90143	15.0093	0.842	18.593	0.695
152	input	M	inputM	238.419	1.89571	18.1176	0.925	23.032	0.715
33	input	M	inputM	149.012	1.87857	15.4644	0.793	21.837	0.504
32	input	M	inputM	77.486	1.87429	9.70272	1	13.147	0.617
41	input	M	inputM	65.565	1.87286	10.8015	0.715	14.85	0.514
63	input	M	inputM	83.447	1.86857	10.8015	0.911	14.236	0.643
6	input	M	inputM	71.526	1.86714	9.70272	0.967	12.207	0.905
167	input	M	inputM	149.012	1.86571	17.6624	0.608	24.045	0.498
118	input	M	inputM	208.616	1.86286	16.5633	0.968	21.837	0.625
7	input	M	inputM	113.249	1.85714	12.9998	0.853	15.633	0.78
289	input	M	inputM	238.419	1.85714	17.6624	0.973	21.837	0.808
164	input	M	inputM	95.367	1.85714	10.6131	1	13.811	1
103	input	M	inputM	89.407	1.83714	10.6131	1	14.236	0.6
125	input	M	inputM	83.447	1.81714	10.8015	0.911	15.441	0.499
52	input	M	inputM	59.605	1.81	10.3463	0.709	13.811	0.689
135	input	M	inputM	154.972	1.79429	18.1176	0.601	22.509	0.663
111	input	M	inputM	53.644	1.79	10.3463	0.638	12.449	0.734
108	input	M	inputM	59.605	1.78429	9.70272	0.806	12.449	0.692
323	input	M	inputM	250.34	1.71571	18.5727	0.924	24.414	0.715
73	input	G2c	inputG2c	251.77	3.72286	18.0109	0.988	21.837	0.768
188	input	G2c	inputG2c	213.623	3.5	16.7676	0.967	21.036	0.692
131	input	G2c	inputG2c	209.808	3.46714	16.7676	0.95	21.837	0.652
64	input	G2c	inputG2c	183.105	3.43286	16.7676	0.829	21.126	0.682
158	input	G2c	inputG2c	270.844	3.32714	18.526	1	21.837	0.86
31	input	G2c	inputG2c	160.217	3.31857	15.5243	0.846	19.629	0.688
84	input	G2c	inputG2c	190.735	3.31429	16.2526	0.919	21.837	0.577
11	input	G2c	inputG2c	267.029	3.31286	19.1034	0.932	23.6	0.634
171	input	G2c	inputG2c	213.623	3.30286	16.7676	0.967	20.109	0.796
100	input	G2c	inputG2c	175.476	3.28143	15.3734	0.945	20.109	0.627
42	input	G2c	inputG2c	194.55	3.25429	16.6167	0.897	21.126	0.619
117	input	G2c	inputG2c	244.141	3.22	18.0109	0.958	21.036	0.83
7	input	G2c	inputG2c	255.585	3.19	18.8901	0.912	22.861	0.7
61	input	G2c	inputG2c	225.067	3.17143	17.6468	0.92	20.391	0.862
84	input	G2c	inputG2c	236.511	3.16857	18.526	0.877	23.6	0.666
114	input	G2c	inputG2c	251.77	3.16571	18.7392	0.913	23.6	0.651
114	input	G2c	inputG2c	255.585	3.16286	18.526	0.948	21.837	0.843
126	input	G2c	inputG2c	259.399	3.13571	18.3751	0.978	21.837	0.803
17	input	G2c	inputG2c	148.773	3.10286	14.2807	0.929	19.236	0.629
56	input	G2c	inputG2c	251.77	3.06857	18.6768	0.919	22.861	0.723
145	input	G2c	inputG2c	251.77	3.05143	18.0109	0.988	22.269	0.831
147	input	G2c	inputG2c	164.032	3.05	15.0093	0.927	19.236	0.628
181	input	G2c	inputG2c	202.179	3.04286	16.7676	0.916	18.529	0.937
62	input	G2c	inputG2c	251.77	3.03143	18.3751	0.949	21.837	0.767
20	input	G2c	inputG2c	194.55	3.02429	16.7676	0.881	19.918	0.72
183	input	G2c	inputG2c	202.179	3.01571	16.7676	0.916	21.036	0.636
13	input	G2c	inputG2c	141.144	2.99429	14.2807	0.881	18.529	0.621
27	input	G2c	inputG2c	175.476	2.98143	15.0093	0.992	17.469	0.847
113	input	G2c	inputG2c	259.399	2.97857	18.8901	0.926	21.126	0.9
130	input	G2c	inputG2c	217.438	2.97286	17.1318	0.943	21.036	0.69
222	input	G2c	inputG2c	179.291	2.94857	16.4035	0.848	20.762	0.633
35	input	G2c	inputG2c	141.144	2.93714	14.1298	0.9	16.801	0.831
199	input	G2c	inputG2c	232.697	2.93571	17.6468	0.951	21.036	0.824
212	input	G2c	inputG2c	228.882	2.93429	17.1318	0.993	19.531	0.918
165	input	G2c	inputG2c	274.658	2.92571	18.8901	0.98	22.269	0.876
121	input	G2c	inputG2c	213.623	2.91857	17.1318	0.927	21.126	0.784
145	input	G2c	inputG2c	183.105	2.90857	15.3734	0.986	18.426	0.82
130	input	G2c	inputG2c	240.326	2.89571	18.0109	0.943	21.126	0.795
125	input	G2c	inputG2c	251.77	2.89	18.7392	0.913	22.269	0.754
34	input	G2c	inputG2c	156.403	2.88429	14.1298	0.997	16.801	0.908
17	input	G2c	inputG2c	156.403	2.88	14.2807	0.976	17.469	0.746
95	input	G2c	inputG2c	171.661	2.87857	15.0093	0.97	18.529	0.725
181	input	G2c	inputG2c	221.252	2.87571	18.3751	0.834	21.837	0.626
141	input	G2c	inputG2c	251.77	2.86143	18.8901	0.898	22.861	0.733
115	input	G2c	inputG2c	247.955	2.84571	18.8901	0.885	21.837	0.838
144	input	G2c	inputG2c	118.256	2.84571	12.5223	0.96	16.688	0.615
63	input	G2c	inputG2c	198.364	2.84429	18.1618	0.766	23.841	0.537
100	input	G2c	inputG2c	202.179	2.84143	16.7676	0.916	20.391	0.705
130	input	G2c	inputG2c	232.697	2.84	17.1318	1	20.109	0.884
115	input	G2c	inputG2c	244.141	2.83143	18.0109	0.958	21.837	0.783
113	input	G2c	inputG2c	232.697	2.82143	17.4959	0.968	21.126	0.841
36	input	G2c	inputG2c	87.738	2.81	10.764	0.964	13.102	0.859
83	input	G2c	inputG2c	186.92	2.80714	16.4035	0.885	20.109	0.852
51	input	G2c	inputG2c	221.252	2.80714	17.1318	0.96	21.126	0.825
100	input	G2c	inputG2c	267.029	2.8	18.8901	0.953	21.126	0.87
132	input	G2c	inputG2c	205.994	2.79857	17.1318	0.894	20.762	0.782
163	input	G2c	inputG2c	171.661	2.79714	16.0393	0.85	19.918	0.67
200	input	G2c	inputG2c	202.179	2.79	16.7676	0.916	19.918	0.772
188	input	G2c	inputG2c	190.735	2.78857	16.0393	0.944	20.391	0.698
128	input	G2c	inputG2c	228.882	2.78571	17.6468	0.936	20.391	0.813
27	input	G2c	inputG2c	232.697	2.78429	18.1618	0.898	21.837	0.713
32	input	G2c	inputG2c	209.808	2.77571	17.4959	0.873	22.861	0.544
4	input	G2c	inputG2c	148.773	2.77571	14.6448	0.883	18.007	0.665
149	input	G2c	inputG2c	209.808	2.77429	16.7676	0.95	20.109	0.863
140	input	G2c	inputG2c	251.77	2.76286	18.8901	0.898	21.126	0.874
135	input	G2c	inputG2c	171.661	2.75714	14.8584	0.99	18.426	0.752
94	input	G2c	inputG2c	247.955	2.75143	18.0109	0.973	21.126	0.786
73	input	G2c	inputG2c	190.735	2.75	15.8884	0.962	18.529	0.847
199	input	G2c	inputG2c	251.77	2.74714	18.3751	0.949	21.837	0.778
58	input	G2c	inputG2c	209.808	2.73857	16.6167	0.967	19.531	0.929
72	input	G2c	inputG2c	190.735	2.73571	16.4035	0.903	21.036	0.697
47	input	G2c	inputG2c	144.958	2.73286	14.1298	0.924	18.426	0.645
34	input	G2c	inputG2c	228.882	2.73143	17.6468	0.936	20.391	0.834
59	input	G2c	inputG2c	236.511	2.72571	18.1618	0.913	21.837	0.752
177	input	G2c	inputG2c	209.808	2.72	17.4959	0.873	21.837	0.599
45	input	G2c	inputG2c	228.882	2.72	17.1318	0.993	20.109	0.847
62	input	G2c	inputG2c	205.994	2.71857	16.7676	0.933	20.391	0.729
115	input	G2c	inputG2c	247.955	2.71571	18.526	0.92	22.269	0.713
192	input	G2c	inputG2c	137.329	2.70857	14.6448	0.815	19.236	0.568
5	input	G2c	inputG2c	91.553	2.70857	10.764	1	14.219	0.599
32	input	G2c	inputG2c	133.514	2.70571	13.4015	0.947	16.801	0.67
115	input	G2c	inputG2c	164.032	2.70429	15.1601	0.909	19.629	0.647
35	input	G2c	inputG2c	209.808	2.70143	17.2826	0.894	21.837	0.611
62	input	G2c	inputG2c	202.179	2.69143	15.8884	1	19.531	0.904
135	input	G2c	inputG2c	194.55	2.69	16.4035	0.921	21.126	0.664
107	input	G2c	inputG2c	160.217	2.68286	14.6448	0.951	17.469	0.799
86	input	G2c	inputG2c	213.623	2.68	17.1318	0.927	20.109	0.886
48	input	G2c	inputG2c	205.994	2.67	16.2526	0.993	20.109	0.767
50	input	G2c	inputG2c	213.623	2.66857	18.0109	0.838	23.6	0.587
92	input	G2c	inputG2c	114.441	2.65857	12.8865	0.877	17.469	0.551
43	input	G2c	inputG2c	91.553	2.64857	11.1281	0.941	14.875	0.616
23	input	G2c	inputG2c	217.438	2.64571	17.6468	0.889	22.777	0.662
186	input	G2c	inputG2c	255.585	2.64571	18.8901	0.912	22.777	0.759
9	input	G2c	inputG2c	91.553	2.64571	10.3998	1	13.102	0.818
143	input	G2c	inputG2c	171.661	2.64143	14.6448	1	17.469	0.871
8	input	G2c	inputG2c	186.92	2.63857	15.8884	0.943	20.391	0.629
1	input	G2c	inputG2c	167.847	2.63571	15.0093	0.949	18.426	0.815
28	input	G2c	inputG2c	122.07	2.63143	12.8865	0.936	16.801	0.727
123	input	G2c	inputG2c	72.479	2.62571	11.1281	0.745	14.219	0.573
55	input	G2c	inputG2c	164.032	2.62286	14.7957	0.954	18.529	0.801
91	input	G2c	inputG2c	167.847	2.62143	14.6448	0.996	19.236	0.691
45	input	G2c	inputG2c	106.812	2.61429	12.1582	0.92	14.219	0.772
84	input	G2c	inputG2c	167.847	2.61286	15.3734	0.904	18.426	0.809
12	input	G2c	inputG2c	87.738	2.61143	10.764	0.964	14.084	0.745
98	input	G2c	inputG2c	183.105	2.61	16.1017	0.899	19.531	0.948
130	input	G2c	inputG2c	175.476	2.61	15.1601	0.972	18.529	0.76
167	input	G2c	inputG2c	156.403	2.60571	14.6448	0.928	18.426	0.768
204	input	G2c	inputG2c	102.997	2.60429	11.6431	0.967	15.747	0.615
69	input	G2c	inputG2c	110.626	2.60143	12.5223	0.898	17.469	0.523
190	input	G2c	inputG2c	122.07	2.59857	12.8865	0.936	16.801	0.683
96	input	G2c	inputG2c	129.7	2.59429	13.0373	0.972	18.007	0.622
5	input	G2c	inputG2c	148.773	2.59143	14.6448	0.883	18.529	0.598
113	input	G2c	inputG2c	175.476	2.59143	15.5243	0.927	20.109	0.666
64	input	G2c	inputG2c	129.7	2.59	13.4015	0.919	16.688	0.723
37	input	G2c	inputG2c	194.55	2.59	16.4035	0.921	21.837	0.627
108	input	G2c	inputG2c	106.812	2.58	12.0073	0.943	14.875	0.743
126	input	G2c	inputG2c	171.661	2.57857	14.6448	1	18.007	0.869
163	input	G2c	inputG2c	194.55	2.56857	15.5243	1	17.469	0.965
131	input	G2c	inputG2c	213.623	2.56	17.4959	0.889	22.777	0.59
93	input	G2c	inputG2c	125.885	2.55857	13.4015	0.892	18.007	0.594
93	input	G2c	inputG2c	202.179	2.55571	16.4035	0.957	19.531	0.802
147	input	G2c	inputG2c	118.256	2.55429	12.5223	0.96	16.106	0.671
81	input	G2c	inputG2c	148.773	2.55143	14.1298	0.949	17.469	0.742
99	input	G2c	inputG2c	95.367	2.55	11.6431	0.896	14.875	0.64
4	input	G2c	inputG2c	186.92	2.54143	16.7676	0.846	21.036	0.725
17	input	G2c	inputG2c	156.403	2.53	14.2807	0.976	16.688	0.847
40	input	G2c	inputG2c	190.735	2.52	15.8884	0.962	20.109	0.707
109	input	G2c	inputG2c	114.441	2.51857	12.1582	0.986	15.747	0.729
14	input	G2c	inputG2c	106.812	2.51429	11.6431	1	14.875	0.732
86	input	G2c	inputG2c	144.958	2.51	14.1298	0.924	16.801	0.749
13	input	G2c	inputG2c	141.144	2.50429	13.2506	1	16.801	0.819
16	input	G2c	inputG2c	95.367	2.50286	12.1582	0.821	16.106	0.573
134	input	G2c	inputG2c	114.441	2.49857	13.7656	0.769	19.236	0.453
83	input	G2c	inputG2c	87.738	2.49714	10.764	0.964	13.102	0.759
82	input	G2c	inputG2c	133.514	2.49571	12.8865	1	15.254	0.885
65	input	G2c	inputG2c	110.626	2.49143	12.5223	0.898	16.688	0.669
139	input	G2c	inputG2c	106.812	2.48714	11.4923	1	14.084	0.834
191	input	G2c	inputG2c	175.476	2.48286	15.5243	0.927	19.236	0.694
216	input	G2c	inputG2c	91.553	2.47857	10.764	1	14.084	0.717
16	input	G2c	inputG2c	122.07	2.47571	12.8865	0.936	16.573	0.731
73	input	G2c	inputG2c	144.958	2.47429	13.7656	0.974	16.688	0.801
45	input	G2c	inputG2c	164.032	2.47143	14.6448	0.974	18.529	0.627
175	input	G2c	inputG2c	87.738	2.47	10.764	0.964	14.084	0.737
25	input	G2c	inputG2c	190.735	2.46429	16.4035	0.903	21.837	0.577
32	input	G2c	inputG2c	167.847	2.46286	15.5243	0.887	17.469	0.84
141	input	G2c	inputG2c	232.697	2.46286	18.0109	0.913	23.519	0.649
167	input	G2c	inputG2c	152.588	2.45714	14.6448	0.906	18.007	0.679
159	input	G2c	inputG2c	144.958	2.45714	13.7656	0.974	15.747	0.967
174	input	G2c	inputG2c	106.812	2.45571	11.6431	1	14.084	0.84
79	input	G2c	inputG2c	110.626	2.45286	12.3714	0.92	16.801	0.646
215	input	G2c	inputG2c	144.958	2.45286	13.7656	0.974	17.469	0.758
39	input	G2c	inputG2c	148.773	2.44571	14.6448	0.883	18.426	0.697
79	input	G2c	inputG2c	186.92	2.44571	15.8884	0.943	18.007	0.905
102	input	G2c	inputG2c	137.329	2.44571	13.2506	0.996	15.254	0.905
32	input	G2c	inputG2c	186.92	2.44143	16.1017	0.918	19.531	0.801
37	input	G2c	inputG2c	129.7	2.44143	13.2506	0.941	17.469	0.597
36	input	G2c	inputG2c	202.179	2.43429	16.2526	0.975	19.531	0.872
152	input	G2c	inputG2c	156.403	2.43429	14.2807	0.976	17.469	0.828
15	input	G2c	inputG2c	122.07	2.43143	13.4015	0.865	17.469	0.654
219	input	G2c	inputG2c	160.217	2.43143	14.2807	1	16.688	0.861
10	input	G2c	inputG2c	122.07	2.43	13.7656	0.82	18.426	0.537
124	input	G2c	inputG2c	217.438	2.42714	17.6468	0.889	21.837	0.684
57	input	G2c	inputG2c	129.7	2.42714	12.5223	1	15.747	0.811
11	input	G2c	inputG2c	198.364	2.42429	17.4959	0.825	22.861	0.577
88	input	G2c	inputG2c	110.626	2.41857	12.0073	0.977	14.875	0.745
67	input	G2c	inputG2c	156.403	2.41714	15.5243	0.826	20.391	0.558
100	input	G2c	inputG2c	125.885	2.41571	12.8865	0.965	15.254	0.858
11	input	G2c	inputG2c	91.553	2.41429	11.279	0.916	15.747	0.547
20	input	G2c	inputG2c	156.403	2.41143	14.6448	0.928	18.007	0.727
75	input	G2c	inputG2c	175.476	2.40857	16.0393	0.868	21.036	0.646
191	input	G2c	inputG2c	99.182	2.40857	12.0073	0.876	16.106	0.579
131	input	G2c	inputG2c	114.441	2.40714	12.5223	0.929	14.875	0.88
97	input	G2c	inputG2c	156.403	2.40429	14.1298	0.997	17.469	0.728
11	input	G2c	inputG2c	186.92	2.39857	16.4035	0.885	21.837	0.563
78	input	G2c	inputG2c	91.553	2.39857	10.3998	1	14.084	0.717
82	input	G2c	inputG2c	110.626	2.39714	11.6431	1	14.084	0.929
7	input	G2c	inputG2c	80.109	2.39	10.764	0.88	14.084	0.71
54	input	G2c	inputG2c	99.182	2.38714	11.8564	0.898	15.254	0.898
55	input	G2c	inputG2c	87.738	2.38714	10.3998	1	14.084	0.679
133	input	G2c	inputG2c	72.479	2.38571	9.8848	0.944	13.102	0.6
95	input	G2c	inputG2c	102.997	2.38286	12.0073	0.91	15.747	0.744
85	input	G2c	inputG2c	102.997	2.38143	12.1582	0.887	14.875	0.859
134	input	G2c	inputG2c	175.476	2.38	15.3734	0.945	19.335	0.778
30	input	G2c	inputG2c	106.812	2.37571	12.8865	0.819	17.686	0.505
46	input	G2c	inputG2c	91.553	2.37286	12.0073	0.809	15.747	0.615
94	input	G2c	inputG2c	72.479	2.37	10.3998	0.853	13.811	0.607
59	input	G2c	inputG2c	156.403	2.36571	15.0093	0.884	19.531	0.662
176	input	G2c	inputG2c	144.958	2.36429	14.6448	0.861	20.109	0.505
122	input	G2c	inputG2c	102.997	2.36143	12.0073	0.91	15.254	0.695
87	input	G2c	inputG2c	80.109	2.36143	10.3998	0.943	12.506	0.946
137	input	G2c	inputG2c	95.367	2.35714	11.1281	0.981	15.254	0.667
218	input	G2c	inputG2c	133.514	2.35714	12.8865	1	15.747	0.847
129	input	G2c	inputG2c	175.476	2.35143	16.9185	0.781	21.126	0.593
153	input	G2c	inputG2c	110.626	2.34714	12.1582	0.953	14.219	0.867
15	input	G2c	inputG2c	209.808	2.34286	17.86	0.837	22.777	0.685
53	input	G2c	inputG2c	175.476	2.34286	15.8884	0.885	19.236	0.717
19	input	G2c	inputG2c	99.182	2.34286	11.1281	1	14.084	0.823
6	input	G2c	inputG2c	80.109	2.33714	10.3998	0.943	12.506	0.882
82	input	G2c	inputG2c	95.367	2.33714	10.9148	1	14.219	0.761
5	input	G2c	inputG2c	148.773	2.33429	14.2807	0.929	16.801	0.805
148	input	G2c	inputG2c	106.812	2.33429	12.0073	0.943	14.219	0.828
120	input	G2c	inputG2c	64.85	2.33143	9.8848	0.845	13.102	0.607
148	input	G2c	inputG2c	122.07	2.33	12.8865	0.936	15.254	0.948
116	input	G2c	inputG2c	87.738	2.32571	10.764	0.964	14.875	0.619
136	input	G2c	inputG2c	133.514	2.32286	13.9165	0.878	19.531	0.492
96	input	G2c	inputG2c	114.441	2.32	12.0073	1	14.084	0.942
78	input	G2c	inputG2c	141.144	2.31714	14.1298	0.9	17.469	0.734
6	input	G2c	inputG2c	114.441	2.31143	12.0073	1	15.747	0.695
203	input	G2c	inputG2c	80.109	2.31	9.8848	1	12.506	0.846
48	input	G2c	inputG2c	99.182	2.30714	11.4299	0.967	14.219	0.877
20	input	G2c	inputG2c	175.476	2.30286	15.8884	0.885	20.109	0.691
27	input	G2c	inputG2c	114.441	2.30286	12.3714	0.952	15.254	0.764
120	input	G2c	inputG2c	68.665	2.3	10.0357	0.868	12.353	0.897
38	input	G2c	inputG2c	213.623	2.29857	18.8901	0.762	25.391	0.626
91	input	G2c	inputG2c	64.85	2.29571	9.8848	0.845	12.353	0.602
38	input	G2c	inputG2c	148.773	2.29286	14.1298	0.949	19.335	0.648
119	input	G2c	inputG2c	95.367	2.29286	10.9148	1	14.084	0.765
21	input	G2c	inputG2c	133.514	2.29143	13.5524	0.926	17.469	0.645
74	input	G2c	inputG2c	99.182	2.29143	11.6431	0.932	13.811	0.898
144	input	G2c	inputG2c	137.329	2.28857	13.6148	0.943	16.801	0.822
26	input	G2c	inputG2c	160.217	2.28857	14.4942	0.971	17.469	0.74
21	input	G2c	inputG2c	68.665	2.28714	10.0357	0.868	14.084	0.578
96	input	G2c	inputG2c	125.885	2.28714	12.5223	1	14.875	0.825
51	input	G2c	inputG2c	95.367	2.28143	10.764	1	13.102	0.849
104	input	G2c	inputG2c	156.403	2.27571	13.7656	1	16.801	0.911
43	input	G2c	inputG2c	156.403	2.27429	15.8884	0.789	22.097	0.485
40	input	G2c	inputG2c	167.847	2.27286	15.5243	0.887	18.426	0.888
66	input	G2c	inputG2c	95.367	2.27	11.279	0.954	14.219	0.739
171	input	G2c	inputG2c	114.441	2.27	12.1582	0.986	15.747	0.701
129	input	G2c	inputG2c	99.182	2.26714	12.1582	0.854	14.219	0.922
44	input	G2c	inputG2c	110.626	2.26714	12.0073	0.977	14.875	0.745
120	input	G2c	inputG2c	141.144	2.25857	14.2807	0.881	16.801	0.767
78	input	G2c	inputG2c	87.738	2.25857	10.3998	1	13.102	0.846
110	input	G2c	inputG2c	87.738	2.25714	10.764	0.964	14.084	0.833
85	input	G2c	inputG2c	64.85	2.25571	10.2489	0.786	14.875	0.497
110	input	G2c	inputG2c	80.109	2.25429	10.3998	0.943	14.084	0.595
93	input	G2c	inputG2c	83.923	2.25429	10.2489	1	14.084	0.649
173	input	G2c	inputG2c	137.329	2.24571	14.2807	0.857	20.109	0.592
135	input	G2c	inputG2c	102.997	2.24571	11.279	1	13.102	0.945
71	input	G2c	inputG2c	164.032	2.23714	15.7376	0.843	21.126	0.557
10	input	G2c	inputG2c	80.109	2.23714	10.0357	1	13.102	0.698
185	input	G2c	inputG2c	114.441	2.23286	12.2206	0.976	15.254	0.833
25	input	G2c	inputG2c	87.738	2.23	11.279	0.878	15.747	0.571
92	input	G2c	inputG2c	91.553	2.22571	10.764	1	14.084	0.71
127	input	G2c	inputG2c	83.923	2.22286	10.764	0.922	14.084	0.686
123	input	G2c	inputG2c	122.07	2.22	12.5223	0.991	15.747	0.796
210	input	G2c	inputG2c	72.479	2.21857	10.3998	0.853	12.506	0.823
144	input	G2c	inputG2c	95.367	2.21714	11.6431	0.896	14.219	0.726
35	input	G2c	inputG2c	114.441	2.21714	12.5223	0.929	15.254	0.784
81	input	G2c	inputG2c	80.109	2.21571	10.0357	1	12.506	0.786
87	input	G2c	inputG2c	91.553	2.21571	10.764	1	13.811	0.827
48	input	G2c	inputG2c	129.7	2.21429	13.4015	0.919	15.254	0.875
103	input	G2c	inputG2c	110.626	2.21429	11.794	1	15.747	0.646
229	input	G2c	inputG2c	87.738	2.21286	11.4923	0.846	15.254	0.763
80	input	G2c	inputG2c	95.367	2.21143	12.1582	0.821	16.688	0.574
109	input	G2c	inputG2c	125.885	2.21143	13.2506	0.913	17.469	0.594
70	input	G2c	inputG2c	76.294	2.20857	9.8848	0.994	13.102	0.713
91	input	G2c	inputG2c	83.923	2.19714	10.3998	0.988	14.084	0.632
40	input	G2c	inputG2c	83.923	2.19286	10.9148	0.897	14.084	0.698
60	input	G2c	inputG2c	95.367	2.19286	11.1281	0.981	14.084	0.773
21	input	G2c	inputG2c	76.294	2.18714	9.67121	1	13.102	0.683
83	input	G2c	inputG2c	95.367	2.18571	10.764	1	14.084	0.773
107	input	G2c	inputG2c	68.665	2.18143	9.8848	0.895	13.102	0.61
106	input	G2c	inputG2c	87.738	2.17857	10.764	0.964	12.506	0.941
90	input	G2c	inputG2c	102.997	2.17143	12.0073	0.91	15.747	0.648
48	input	G2c	inputG2c	99.182	2.15429	12.5223	0.805	15.747	0.728
116	input	G2c	inputG2c	80.109	2.15143	10.0357	1	13.102	0.738
20	input	G2c	inputG2c	80.109	2.14429	10.764	0.88	14.219	0.539
37	input	G2c	inputG2c	148.773	2.14	15.1601	0.824	19.236	0.556
171	input	G2c	inputG2c	99.182	2.13857	12.1582	0.854	16.688	0.544
26	input	G2c	inputG2c	68.665	2.13429	9.8848	0.895	12.506	0.78
84	input	G2c	inputG2c	87.738	2.12857	11.1281	0.902	14.875	0.595
18	input	G2c	inputG2c	91.553	2.12286	11.279	0.916	14.875	0.661
77	input	G2c	inputG2c	164.032	2.12	15.0093	0.927	18.426	0.826
187	input	G2c	inputG2c	102.997	2.10857	12.5223	0.836	16.688	0.539
6	input	G2c	inputG2c	72.479	2.08286	9.8848	0.944	14.084	0.646
106	input	G2c	inputG2c	83.923	2.08143	10.764	0.922	13.811	0.833
68	input	G2c	inputG2c	91.553	2.05143	11.6431	0.86	15.747	0.545
513	input	G1c	inputG1c	179.291	3.99714	16.7676	0.812	20.762	0.731
136	input	G1c	inputG1c	87.738	3.93429	11.6431	0.824	16.106	0.513
490	input	G1c	inputG1c	202.179	3.80429	18.0109	0.794	21.036	0.665
332	input	G1c	inputG1c	106.812	3.8	12.5223	0.867	15.747	0.653
20	input	G1c	inputG1c	156.403	3.75571	14.1298	0.997	16.801	0.916
140	input	G1c	inputG1c	262.26	3.69571	18.7615	0.949	24.045	0.65
100	input	G1c	inputG1c	274.181	3.69429	18.7615	0.992	23.032	0.784
9	input	G1c	inputG1c	221.252	3.67429	16.7676	1	21.126	0.758
30	input	G1c	inputG1c	240.326	3.64286	18.3751	0.906	23.6	0.602
53	input	G1c	inputG1c	232.697	3.63286	17.86	0.929	21.126	0.709
44	input	G1c	inputG1c	221.252	3.63286	17.1318	0.96	21.126	0.809
38	input	G1c	inputG1c	106.812	3.57286	11.6431	1	15.747	0.65
11	input	G1c	inputG1c	202.179	3.56143	17.2826	0.862	20.762	0.696
4	input	G1c	inputG1c	125.885	3.56	13.0373	0.943	16.106	0.725
91	input	G1c	inputG1c	175.476	3.53429	15.5243	0.927	18.529	0.864
120	input	G1c	inputG1c	110.626	3.52286	14.7957	0.643	16.801	0.706
120	input	G1c	inputG1c	183.105	3.49	16.2526	0.883	20.391	0.653
42	input	G1c	inputG1c	156.403	3.48857	14.6448	0.928	18.007	0.746
362	input	G1c	inputG1c	274.181	3.47429	18.9499	0.972	23.032	0.882
12	input	G1c	inputG1c	171.661	3.47	16.7676	0.777	22.861	0.576
124	input	G1c	inputG1c	190.735	3.46143	16.9185	0.848	21.126	0.696
54	input	G1c	inputG1c	226.498	3.45	17.2072	0.974	21.837	0.705
21	input	G1c	inputG1c	236.511	3.41286	17.6468	0.967	20.391	0.805
71	input	G1c	inputG1c	208.616	3.4	17.8508	0.834	22.509	0.689
45	input	G1c	inputG1c	238.419	3.39571	18.3063	0.906	24.414	0.607
23	input	G1c	inputG1c	190.735	3.39286	16.5633	0.885	21.002	0.796
12	input	G1c	inputG1c	244.379	3.38143	18.5727	0.902	22.509	0.818
357	input	G1c	inputG1c	226.498	3.36143	17.2072	0.974	20.859	0.747
85	input	G1c	inputG1c	263.214	3.35714	18.526	0.976	21.036	0.898
144	input	G1c	inputG1c	262.26	3.35429	18.7615	0.949	21.837	0.903
98	input	G1c	inputG1c	213.623	3.34714	17.2826	0.911	19.531	0.855
100	input	G1c	inputG1c	262.26	3.34286	18.3063	0.996	23.161	0.696
56	input	G1c	inputG1c	262.26	3.34	18.7615	0.949	24.045	0.616
55	input	G1c	inputG1c	259.399	3.33	18.526	0.962	21.126	0.856
434	input	G1c	inputG1c	225.067	3.32429	19.041	0.79	23.6	0.59
105	input	G1c	inputG1c	205.994	3.31571	16.6167	0.95	20.109	0.77
179	input	G1c	inputG1c	167.847	3.31143	16.2526	0.809	21.837	0.507
129	input	G1c	inputG1c	152.588	3.30714	14.6448	0.906	18.007	0.714
17	input	G1c	inputG1c	194.55	3.29714	16.4035	0.921	19.531	0.726
588	input	G1c	inputG1c	226.498	3.29286	17.6624	0.924	21.837	0.686
465	input	G1c	inputG1c	95.367	3.29	12.8865	0.731	17.686	0.487
23	input	G1c	inputG1c	213.623	3.28143	18.3751	0.806	23.761	0.504
140	input	G1c	inputG1c	268.221	3.27857	18.7615	0.97	24.045	0.719
11	input	G1c	inputG1c	122.07	3.25143	12.8865	0.936	15.747	0.839
131	input	G1c	inputG1c	220.537	3.23571	18.3063	0.838	24.536	0.563
33	input	G1c	inputG1c	221.252	3.23571	17.4959	0.92	21.837	0.737
75	input	G1c	inputG1c	164.032	3.22714	14.6448	0.974	16.801	0.875
109	input	G1c	inputG1c	259.399	3.21857	18.1618	1	21.837	0.808
92	input	G1c	inputG1c	247.955	3.21429	19.041	0.871	24.705	0.63
126	input	G1c	inputG1c	262.26	3.21143	18.7615	0.949	23.161	0.671
123	input	G1c	inputG1c	208.616	3.20857	16.752	0.947	19.683	0.881
120	input	G1c	inputG1c	208.616	3.20286	16.752	0.947	20.859	0.737
16	input	G1c	inputG1c	99.182	3.20143	13.0373	0.743	16.106	0.778
27	input	G1c	inputG1c	221.252	3.20143	17.1318	0.96	20.109	0.856
336	input	G1c	inputG1c	238.419	3.18714	17.6624	0.973	21.002	0.881
62	input	G1c	inputG1c	156.403	3.17429	15.1601	0.866	19.531	0.623
66	input	G1c	inputG1c	244.379	3.17286	18.9499	0.866	24.898	0.613
245	input	G1c	inputG1c	202.656	3.16429	17.2072	0.871	22.509	0.564
321	input	G1c	inputG1c	137.329	3.15429	14.6448	0.815	18.426	0.616
364	input	G1c	inputG1c	202.656	3.14857	16.1081	0.994	20.859	0.646
153	input	G1c	inputG1c	202.179	3.13286	18.1618	0.78	20.762	0.814
12	input	G1c	inputG1c	167.847	3.13286	15.7376	0.863	20.109	0.639
84	input	G1c	inputG1c	196.695	3.11286	16.752	0.892	20.132	0.848
99	input	G1c	inputG1c	202.656	3.10429	16.752	0.919	20.859	0.703
129	input	G1c	inputG1c	214.577	3.09429	17.2072	0.923	20.859	0.759
48	input	G1c	inputG1c	196.695	3.09429	16.2968	0.943	20.132	0.781
555	input	G1c	inputG1c	190.735	3.09143	17.0188	0.838	24.045	0.452
42	input	G1c	inputG1c	149.012	3.09	13.6434	1	18.593	0.606
3	input	G1c	inputG1c	133.514	3.08714	14.6448	0.793	19.918	0.505
91	input	G1c	inputG1c	64.85	3.08286	12.0073	0.573	15.254	0.544
59	input	G1c	inputG1c	208.616	3.07857	17.2072	0.897	23.032	0.694
385	input	G1c	inputG1c	91.553	3.07429	11.6431	0.86	16.106	0.536
543	input	G1c	inputG1c	220.537	3.06	17.2072	0.948	21.837	0.679
46	input	G1c	inputG1c	244.379	3.05857	18.7615	0.884	24.898	0.536
114	input	G1c	inputG1c	198.364	3.05714	16.4035	0.939	20.391	0.797
364	input	G1c	inputG1c	232.458	3.05143	18.1176	0.902	22.509	0.711
48	input	G1c	inputG1c	190.735	3.05143	15.6529	0.991	20.132	0.681
4	input	G1c	inputG1c	166.893	3.04571	17.0188	0.734	23.161	0.459
564	input	G1c	inputG1c	226.498	3.04	18.3063	0.861	22.509	0.665
98	input	G1c	inputG1c	214.577	3.04	17.3956	0.903	21.837	0.757
43	input	G1c	inputG1c	190.735	3.04	15.8884	0.962	18.529	0.788
155	input	G1c	inputG1c	172.853	3.03571	15.6529	0.898	19.683	0.732
429	input	G1c	inputG1c	190.735	3.02714	16.752	0.865	22.509	0.546
232	input	G1c	inputG1c	244.379	3.02714	18.3063	0.928	23.032	0.735
377	input	G1c	inputG1c	190.735	3.02571	15.6529	0.991	18.593	0.848
82	input	G1c	inputG1c	106.812	3.01857	12.1582	0.92	14.219	0.888
87	input	G1c	inputG1c	221.252	3.01714	18.8901	0.789	21.837	0.681
142	input	G1c	inputG1c	220.537	3.01	17.0188	0.969	20.716	0.915
386	input	G1c	inputG1c	190.735	3.00429	15.6529	0.991	19.683	0.812
205	input	G1c	inputG1c	220.537	3.00286	18.7615	0.798	23.161	0.604
548	input	G1c	inputG1c	226.498	3.00143	17.6624	0.924	23.161	0.553
192	input	G1c	inputG1c	232.458	2.98429	17.6624	0.949	21.002	0.752
117	input	G1c	inputG1c	178.814	2.98286	15.1977	0.986	19.683	0.69
50	input	G1c	inputG1c	256.3	2.97429	18.4948	0.954	22.509	0.794
3	input	G1c	inputG1c	190.735	2.96571	17.2072	0.82	22.509	0.535
113	input	G1c	inputG1c	220.537	2.96571	17.0188	0.969	21.002	0.852
116	input	G1c	inputG1c	202.179	2.96143	15.8884	1	19.236	0.788
553	input	G1c	inputG1c	118.256	2.94857	14.4315	0.723	16.106	0.772
22	input	G1c	inputG1c	152.588	2.94857	14.6448	0.906	19.236	0.644
111	input	G1c	inputG1c	232.697	2.94429	18.0109	0.913	22.269	0.665
11	input	G1c	inputG1c	179.291	2.94429	15.3734	0.966	19.236	0.664
10	input	G1c	inputG1c	164.032	2.93714	16.7676	0.743	20.391	0.681
395	input	G1c	inputG1c	99.182	2.93571	16.0393	0.491	19.531	0.47
511	input	G1c	inputG1c	91.553	2.92286	12.0073	0.809	14.084	0.743
496	input	G1c	inputG1c	76.294	2.91857	10.764	0.838	14.875	0.515
574	input	G1c	inputG1c	214.577	2.91714	17.2072	0.923	23.161	0.555
384	input	G1c	inputG1c	208.616	2.90571	16.1081	1	19.068	0.885
417	input	G1c	inputG1c	95.367	2.90286	12.5223	0.774	14.875	0.839
375	input	G1c	inputG1c	172.853	2.90286	15.0093	0.977	19.068	0.73
164	input	G1c	inputG1c	238.419	2.90143	17.6624	0.973	21.837	0.808
471	input	G1c	inputG1c	102.997	2.89857	14.8584	0.594	17.469	0.525
560	input	G1c	inputG1c	178.814	2.89429	15.6529	0.929	20.859	0.572
89	input	G1c	inputG1c	213.623	2.89429	16.6167	0.985	20.109	0.776
225	input	G1c	inputG1c	144.958	2.89286	15.1601	0.803	16.801	0.861
149	input	G1c	inputG1c	244.379	2.89143	18.7615	0.884	23.032	0.79
185	input	G1c	inputG1c	214.577	2.89143	17.2072	0.923	21.002	0.739
453	input	G1c	inputG1c	114.441	2.89	13.4015	0.811	17.686	0.564
368	input	G1c	inputG1c	154.972	2.89	14.5538	0.932	20.132	0.511
32	input	G1c	inputG1c	137.091	2.88857	12.811	1	15.633	0.992
411	input	G1c	inputG1c	208.616	2.88714	17.6624	0.851	23.161	0.502
93	input	G1c	inputG1c	179.291	2.88429	16.0393	0.887	20.762	0.616
532	input	G1c	inputG1c	68.665	2.88286	11.1281	0.706	14.219	0.615
67	input	G1c	inputG1c	220.537	2.88	17.6624	0.9	22.509	0.71
113	input	G1c	inputG1c	133.514	2.87429	13.6148	0.917	18.426	0.612
8	input	G1c	inputG1c	156.403	2.86857	16.0393	0.774	21.126	0.562
12	input	G1c	inputG1c	156.403	2.86	15.3734	0.843	20.109	0.593
340	input	G1c	inputG1c	225.067	2.85857	18.0109	0.883	22.269	0.765
419	input	G1c	inputG1c	144.958	2.85714	18.0109	0.569	22.269	0.641
30	input	G1c	inputG1c	160.933	2.85429	14.0986	1	18.593	0.713
568	input	G1c	inputG1c	72.479	2.85286	10.3998	0.853	14.219	0.557
532	input	G1c	inputG1c	106.812	2.85143	13.9165	0.702	16.106	0.59
11	input	G1c	inputG1c	214.577	2.85	18.5727	0.792	25.136	0.47
473	input	G1c	inputG1c	220.537	2.85	17.6624	0.9	24.045	0.535
118	input	G1c	inputG1c	232.458	2.84429	18.7615	0.841	23.032	0.757
544	input	G1c	inputG1c	238.419	2.84286	17.8508	0.953	20.859	0.899
342	input	G1c	inputG1c	226.498	2.84143	18.3063	0.861	24.045	0.574
81	input	G1c	inputG1c	221.252	2.83857	17.4959	0.92	20.109	0.797
89	input	G1c	inputG1c	208.616	2.83714	16.752	0.947	20.859	0.753
435	input	G1c	inputG1c	114.441	2.83286	12.0073	1	14.875	0.737
109	input	G1c	inputG1c	202.656	2.83286	15.9196	1	20.716	0.876
265	input	G1c	inputG1c	190.735	2.83143	16.1081	0.936	20.859	0.671
378	input	G1c	inputG1c	256.3	2.82714	18.7615	0.927	25.136	0.588
57	input	G1c	inputG1c	202.656	2.82571	18.7615	0.733	25.136	0.523
33	input	G1c	inputG1c	220.537	2.82286	17.6624	0.9	24.045	0.579
419	input	G1c	inputG1c	76.294	2.82143	14.2807	0.476	17.469	0.703
198	input	G1c	inputG1c	244.379	2.82143	18.5727	0.902	24.045	0.574
69	input	G1c	inputG1c	217.438	2.81143	17.86	0.868	22.861	0.545
513	input	G1c	inputG1c	250.34	2.81143	18.3063	0.951	23.161	0.674
29	input	G1c	inputG1c	154.972	2.80714	14.0986	0.993	19.068	0.705
250	input	G1c	inputG1c	238.419	2.8	17.8508	0.953	23.161	0.649
19	input	G1c	inputG1c	220.537	2.79714	18.3063	0.838	24.045	0.641
93	input	G1c	inputG1c	198.364	2.79714	16.7676	0.898	21.837	0.61
30	input	G1c	inputG1c	154.972	2.79714	14.0986	0.993	17.774	0.734
91	input	G1c	inputG1c	221.252	2.78857	17.4959	0.92	22.269	0.702
2	input	G1c	inputG1c	83.923	2.78429	10.3998	0.988	13.102	0.841
322	input	G1c	inputG1c	232.458	2.78429	17.2072	1	22.509	0.786
33	input	G1c	inputG1c	137.329	2.78286	13.0373	1	16.688	0.743
51	input	G1c	inputG1c	154.972	2.78143	15.1977	0.854	19.683	0.666
252	input	G1c	inputG1c	226.498	2.77571	18.3063	0.861	25.136	0.581
107	input	G1c	inputG1c	179.291	2.77143	16.7676	0.812	19.918	0.696
9	input	G1c	inputG1c	228.882	2.76286	18.0109	0.898	21.837	0.744
137	input	G1c	inputG1c	125.17	2.75143	12.5446	1	15.441	0.819
258	input	G1c	inputG1c	172.853	2.74714	15.4644	0.92	18.593	0.779
34	input	G1c	inputG1c	167.847	2.74429	15.1601	0.93	18.426	0.767
223	input	G1c	inputG1c	244.379	2.74286	18.3063	0.928	21.837	0.837
95	input	G1c	inputG1c	102.997	2.74	11.279	1	13.102	0.956
1	input	G1c	inputG1c	76.294	2.73571	11.6431	0.717	14.875	0.698
361	input	G1c	inputG1c	274.181	2.73429	18.7615	0.992	22.509	0.848
161	input	G1c	inputG1c	196.695	2.73286	16.5633	0.913	21.837	0.591
47	input	G1c	inputG1c	190.735	2.72714	15.4644	1	19.683	0.719
194	input	G1c	inputG1c	68.665	2.72429	10.0357	0.868	11.389	0.829
263	input	G1c	inputG1c	214.577	2.71857	16.752	0.974	20.859	0.732
59	input	G1c	inputG1c	144.958	2.71714	14.6448	0.861	18.529	0.597
55	input	G1c	inputG1c	190.735	2.71571	15.6529	0.991	19.683	0.812
267	input	G1c	inputG1c	208.616	2.71429	16.5633	0.968	21.837	0.625
419	input	G1c	inputG1c	256.3	2.71286	18.7615	0.927	24.045	0.659
183	input	G1c	inputG1c	220.537	2.71286	17.3956	0.928	20.132	0.881
380	input	G1c	inputG1c	184.774	2.71143	16.752	0.838	23.032	0.569
379	input	G1c	inputG1c	172.853	2.71	16.5633	0.802	22.509	0.468
436	input	G1c	inputG1c	91.553	2.71	11.1281	0.941	14.084	0.798
38	input	G1c	inputG1c	129.7	2.70857	13.5524	0.899	16.801	0.761
176	input	G1c	inputG1c	184.774	2.70143	15.6529	0.96	19.068	0.847
210	input	G1c	inputG1c	160.933	2.70143	14.5538	0.967	17.605	0.874
72	input	G1c	inputG1c	106.812	2.7	12.5223	0.867	16.801	0.751
93	input	G1c	inputG1c	148.773	2.69857	14.6448	0.883	16.801	0.888
637	input	G1c	inputG1c	208.616	2.69857	17.0188	0.917	21.837	0.63
71	input	G1c	inputG1c	129.7	2.69429	12.5223	1	14.875	0.865
239	input	G1c	inputG1c	238.419	2.69143	18.3063	0.906	23.161	0.589
614	input	G1c	inputG1c	196.695	2.69	17.3956	0.828	22.509	0.56
106	input	G1c	inputG1c	164.032	2.68429	15.0093	0.927	18.007	0.754
571	input	G1c	inputG1c	95.367	2.68	16.7676	0.432	16.688	0.869
121	input	G1c	inputG1c	154.972	2.68	14.5538	0.932	18.593	0.741
290	input	G1c	inputG1c	196.695	2.67714	17.2072	0.846	23.161	0.509
47	input	G1c	inputG1c	164.032	2.67571	15.8884	0.827	21.126	0.644
540	input	G1c	inputG1c	91.553	2.67571	11.1281	0.941	14.875	0.586
266	input	G1c	inputG1c	113.249	2.67429	12.3558	0.944	16.377	0.667
478	input	G1c	inputG1c	95.367	2.66714	15.1601	0.528	18.426	0.494
101	input	G1c	inputG1c	143.051	2.66571	14.0986	0.916	18.593	0.65
35	input	G1c	inputG1c	77.486	2.66286	10.8015	0.846	14.85	0.547
465	input	G1c	inputG1c	250.34	2.66286	17.6624	1	21.002	0.955
83	input	G1c	inputG1c	80.109	2.65571	10.3998	0.943	13.102	0.799
575	input	G1c	inputG1c	137.091	2.65571	13.455	0.964	17.774	0.586
231	input	G1c	inputG1c	178.814	2.65429	16.1081	0.877	21.002	0.628
89	input	G1c	inputG1c	154.972	2.65286	14.5538	0.932	20.132	0.511
397	input	G1c	inputG1c	154.972	2.65286	14.5538	0.932	18.593	0.741
119	input	G1c	inputG1c	196.695	2.64714	17.0188	0.865	20.716	0.868
80	input	G1c	inputG1c	83.923	2.64714	10.764	0.922	14.219	0.629
154	input	G1c	inputG1c	133.514	2.64571	15.5243	0.705	18.007	0.668
248	input	G1c	inputG1c	125.17	2.64429	12.9998	0.943	16.377	0.747
554	input	G1c	inputG1c	196.695	2.64429	16.1081	0.965	20.132	0.679
235	input	G1c	inputG1c	149.012	2.64143	15.0093	0.842	20.132	0.505
50	input	G1c	inputG1c	137.091	2.63571	13.2662	0.992	17.263	0.86
492	input	G1c	inputG1c	95.367	2.63429	14.6448	0.566	18.007	0.631
452	input	G1c	inputG1c	110.626	2.63429	14.2807	0.691	16.801	0.684
50	input	G1c	inputG1c	238.419	2.63429	18.7615	0.862	24.898	0.553
443	input	G1c	inputG1c	149.012	2.63429	14.0986	0.954	17.774	0.722
41	input	G1c	inputG1c	131.13	2.63429	12.9998	0.988	16.377	0.715
343	input	G1c	inputG1c	220.537	2.62429	17.0188	0.969	21.837	0.632
202	input	G1c	inputG1c	101.328	2.62286	11.2567	1	14.236	0.784
19	input	G1c	inputG1c	122.07	2.62143	14.4942	0.74	19.236	0.654
127	input	G1c	inputG1c	179.291	2.62143	16.7676	0.812	21.837	0.552
19	input	G1c	inputG1c	175.476	2.61714	16.6167	0.809	21.837	0.596
335	input	G1c	inputG1c	131.13	2.61714	12.9998	0.988	17.774	0.573
285	input	G1c	inputG1c	101.328	2.61286	11.4455	0.985	16.377	0.569
23	input	G1c	inputG1c	141.144	2.61143	14.6448	0.838	20.762	0.485
155	input	G1c	inputG1c	238.419	2.61	18.5727	0.88	23.032	0.797
276	input	G1c	inputG1c	154.972	2.61	14.5538	0.932	17.605	0.8
71	input	G1c	inputG1c	125.17	2.61	12.811	0.971	17.605	0.65
431	input	G1c	inputG1c	160.933	2.59857	15.4644	0.857	20.859	0.489
46	input	G1c	inputG1c	160.217	2.59571	18.0109	0.629	22.269	0.631
87	input	G1c	inputG1c	171.661	2.59571	16.4035	0.812	21.837	0.598
226	input	G1c	inputG1c	238.419	2.59429	18.9499	0.845	23.161	0.665
359	input	G1c	inputG1c	76.294	2.59429	9.67121	1	13.102	0.701
37	input	G1c	inputG1c	178.814	2.59286	17.0188	0.786	22.509	0.482
487	input	G1c	inputG1c	113.249	2.59143	12.9998	0.853	17.774	0.557
90	input	G1c	inputG1c	137.091	2.58857	13.2662	0.992	17.605	0.665
399	input	G1c	inputG1c	172.853	2.58714	17.0188	0.76	23.161	0.468
54	input	G1c	inputG1c	196.695	2.58714	17.2072	0.846	22.509	0.556
224	input	G1c	inputG1c	166.893	2.58714	15.1977	0.92	18.593	0.718
47	input	G1c	inputG1c	160.933	2.58143	15.0093	0.91	20.132	0.517
295	input	G1c	inputG1c	143.051	2.58143	13.455	1	17.605	0.786
108	input	G1c	inputG1c	179.291	2.57571	16.0393	0.887	19.629	0.778
109	input	G1c	inputG1c	144.958	2.57286	14.1298	0.924	17.469	0.758
371	input	G1c	inputG1c	178.814	2.56857	15.4644	0.952	19.068	0.773
86	input	G1c	inputG1c	76.294	2.56714	10.3998	0.898	13.811	0.651
121	input	G1c	inputG1c	238.419	2.56571	18.3063	0.906	24.045	0.685
409	input	G1c	inputG1c	184.774	2.56571	16.1081	0.907	20.859	0.604
511	input	G1c	inputG1c	214.577	2.56571	16.752	0.974	21.837	0.668
101	input	G1c	inputG1c	102.997	2.56571	11.279	1	13.102	0.916
136	input	G1c	inputG1c	113.249	2.56571	11.9007	1	15.633	0.804
530	input	G1c	inputG1c	208.616	2.56571	16.1081	1	19.683	0.846
159	input	G1c	inputG1c	166.893	2.56429	15.6529	0.867	17.774	0.824
14	input	G1c	inputG1c	131.13	2.55571	13.455	0.922	17.774	0.617
420	input	G1c	inputG1c	125.885	2.55	16.2526	0.607	20.109	0.632
168	input	G1c	inputG1c	131.13	2.55	12.9998	0.988	17.774	0.573
189	input	G1c	inputG1c	131.13	2.55	12.811	1	17.605	0.649
520	input	G1c	inputG1c	72.479	2.54857	13.4015	0.514	16.106	0.53
562	input	G1c	inputG1c	143.051	2.54143	13.9101	0.941	18.593	0.58
365	input	G1c	inputG1c	107.288	2.54143	11.4455	1	14.236	0.885
223	input	G1c	inputG1c	137.091	2.54143	12.9998	1	16.377	0.846
35	input	G1c	inputG1c	106.812	2.54	11.4923	1	15.254	0.79
50	input	G1c	inputG1c	154.972	2.53857	14.0986	0.993	16.377	0.951
96	input	G1c	inputG1c	122.07	2.53857	12.3714	1	15.747	0.719
112	input	G1c	inputG1c	114.441	2.53714	12.6732	0.907	14.875	0.829
463	input	G1c	inputG1c	160.933	2.53429	15.4644	0.857	20.859	0.455
12	input	G1c	inputG1c	106.812	2.52857	11.4923	1	14.084	0.843
369	input	G1c	inputG1c	152.588	2.52571	16.2526	0.736	22.269	0.58
224	input	G1c	inputG1c	220.537	2.52429	18.1176	0.855	23.032	0.694
69	input	G1c	inputG1c	184.774	2.52429	15.1977	1	18.593	0.801
288	input	G1c	inputG1c	131.13	2.52	14.0986	0.84	17.774	0.639
5	input	G1c	inputG1c	99.182	2.51714	12.5223	0.805	18.426	0.458
90	input	G1c	inputG1c	172.853	2.51714	15.0093	0.977	18.593	0.779
514	input	G1c	inputG1c	125.17	2.51571	14.5538	0.752	19.683	0.514
559	input	G1c	inputG1c	178.814	2.51286	16.752	0.811	22.509	0.531
201	input	G1c	inputG1c	76.294	2.51143	9.8848	0.994	12.506	0.842
141	input	G1c	inputG1c	148.773	2.51	13.9165	0.978	18.007	0.654
106	input	G1c	inputG1c	184.774	2.50857	16.752	0.838	20.859	0.703
405	input	G1c	inputG1c	64.85	2.50714	11.1281	0.667	15.747	0.453
333	input	G1c	inputG1c	89.407	2.50571	11.4455	0.869	14.85	0.667
44	input	G1c	inputG1c	113.249	2.50571	11.4455	1	14.236	0.861
61	input	G1c	inputG1c	106.812	2.50429	12.1582	0.92	14.219	0.841
617	input	G1c	inputG1c	149.012	2.50429	14.0986	0.954	17.774	0.694
218	input	G1c	inputG1c	107.288	2.50143	11.9007	0.965	14.236	0.906
383	input	G1c	inputG1c	119.209	2.49857	12.9998	0.898	15.633	0.788
121	input	G1c	inputG1c	154.972	2.49857	14.0986	0.993	16.377	0.892
122	input	G1c	inputG1c	125.885	2.49429	12.1582	1	15.747	0.744
72	input	G1c	inputG1c	198.364	2.48571	18.526	0.736	22.269	0.627
90	input	G1c	inputG1c	83.923	2.48571	12.0073	0.741	16.688	0.527
143	input	G1c	inputG1c	131.13	2.48571	14.5538	0.788	18.593	0.639
196	input	G1c	inputG1c	83.447	2.48571	10.3463	0.993	13.147	0.859
186	input	G1c	inputG1c	208.616	2.48286	18.3063	0.793	25.136	0.536
229	input	G1c	inputG1c	149.012	2.48143	13.9101	0.981	18.593	0.586
560	input	G1c	inputG1c	83.923	2.48	11.1281	0.863	14.084	0.839
74	input	G1c	inputG1c	125.17	2.48	13.455	0.88	16.377	0.747
387	input	G1c	inputG1c	190.735	2.48	16.1081	0.936	19.068	0.814
8	input	G1c	inputG1c	143.051	2.47857	15.0093	0.809	20.132	0.517
370	input	G1c	inputG1c	226.498	2.47857	18.3063	0.861	24.414	0.636
636	input	G1c	inputG1c	125.17	2.47857	12.811	0.971	17.605	0.662
447	input	G1c	inputG1c	95.367	2.47714	11.2567	0.958	15.441	0.518
50	input	G1c	inputG1c	122.07	2.47286	13.2506	0.885	16.801	0.683
191	input	G1c	inputG1c	65.565	2.47143	10.8015	0.715	14.85	0.506
376	input	G1c	inputG1c	160.933	2.47143	16.2968	0.772	20.859	0.54
58	input	G1c	inputG1c	186.92	2.47	18.0109	0.734	20.109	0.731
243	input	G1c	inputG1c	202.656	2.46571	16.5633	0.941	21.837	0.66
226	input	G1c	inputG1c	184.774	2.46429	15.6529	0.96	18.593	0.761
284	input	G1c	inputG1c	53.406	2.46286	9.8848	0.696	13.811	0.455
10	input	G1c	inputG1c	131.13	2.46286	13.6434	0.897	17.774	0.651
152	input	G1c	inputG1c	71.526	2.46286	9.70272	0.967	13.147	0.633
114	input	G1c	inputG1c	87.738	2.46143	10.3998	1	13.102	0.846
209	input	G1c	inputG1c	172.853	2.46143	14.5538	1	17.605	0.922
356	input	G1c	inputG1c	141.144	2.46	19.041	0.496	21.126	0.497
253	input	G1c	inputG1c	238.419	2.46	18.3063	0.906	22.509	0.774
264	input	G1c	inputG1c	184.774	2.46	15.0093	1	19.683	0.693
287	input	G1c	inputG1c	113.249	2.45714	11.9007	1	15.441	0.671
253	input	G1c	inputG1c	178.814	2.45571	15.6529	0.929	23.032	0.511
145	input	G1c	inputG1c	160.933	2.45286	14.0986	1	19.068	0.735
455	input	G1c	inputG1c	80.109	2.45143	10.3998	0.943	13.102	0.683
286	input	G1c	inputG1c	119.209	2.45143	12.3558	0.994	16.377	0.713
577	input	G1c	inputG1c	102.997	2.45	15.7376	0.529	17.469	0.558
65	input	G1c	inputG1c	77.486	2.44857	10.3463	0.922	15.633	0.473
99	input	G1c	inputG1c	154.972	2.44714	15.0093	0.876	21.837	0.486
191	input	G1c	inputG1c	214.577	2.44714	16.752	0.974	21.837	0.709
77	input	G1c	inputG1c	106.812	2.44571	12.5223	0.867	16.801	0.565
338	input	G1c	inputG1c	101.328	2.44571	11.4455	0.985	15.441	0.688
39	input	G1c	inputG1c	122.07	2.44429	12.8865	0.936	15.747	0.803
32	input	G1c	inputG1c	143.051	2.44286	14.5538	0.86	19.683	0.562
16	input	G1c	inputG1c	256.3	2.44286	18.7615	0.927	22.509	0.761
283	input	G1c	inputG1c	208.616	2.44286	16.5633	0.968	20.859	0.648
115	input	G1c	inputG1c	80.109	2.43857	12.1582	0.69	15.747	0.68
365	input	G1c	inputG1c	119.209	2.43857	11.9007	1	16.377	0.647
253	input	G1c	inputG1c	149.012	2.43857	13.7217	1	17.263	1
539	input	G1c	inputG1c	137.091	2.43714	12.9998	1	16.377	0.736
56	input	G1c	inputG1c	144.958	2.43571	13.2506	1	15.747	0.863
462	input	G1c	inputG1c	83.923	2.43429	13.9165	0.552	14.875	0.981
45	input	G1c	inputG1c	91.553	2.43286	11.279	0.916	14.084	0.851
34	input	G1c	inputG1c	119.209	2.43143	11.9007	1	14.236	0.923
26	input	G1c	inputG1c	107.288	2.42714	11.9007	0.965	15.633	0.697
169	input	G1c	inputG1c	160.933	2.42571	15.8416	0.817	21.837	0.567
412	input	G1c	inputG1c	131.13	2.42571	14.0986	0.84	18.593	0.662
84	input	G1c	inputG1c	101.328	2.42571	11.4455	0.985	14.85	0.767
158	input	G1c	inputG1c	172.853	2.42429	16.5633	0.802	23.032	0.626
403	input	G1c	inputG1c	178.814	2.42429	15.6529	0.929	17.774	0.918
506	input	G1c	inputG1c	143.051	2.42429	13.9101	0.941	18.593	0.586
126	input	G1c	inputG1c	131.13	2.42429	12.811	1	16.377	0.685
241	input	G1c	inputG1c	202.656	2.42286	17.6624	0.827	23.161	0.505
91	input	G1c	inputG1c	149.012	2.42143	14.0986	0.954	17.774	0.779
35	input	G1c	inputG1c	80.109	2.42	10.764	0.88	14.084	0.641
126	input	G1c	inputG1c	95.367	2.42	11.6431	0.896	15.747	0.626
115	input	G1c	inputG1c	214.577	2.41857	16.83	0.965	20.716	1
108	input	G1c	inputG1c	71.526	2.41857	9.70272	0.967	13.147	0.681
357	input	G1c	inputG1c	107.288	2.41857	11.2567	1	15.633	0.734
99	input	G1c	inputG1c	113.249	2.41714	15.1977	0.624	17.774	0.616
232	input	G1c	inputG1c	149.012	2.41714	14.5538	0.896	19.068	0.639
101	input	G1c	inputG1c	208.616	2.41571	17.8508	0.834	24.045	0.517
206	input	G1c	inputG1c	143.051	2.41429	13.2662	1	17.263	0.916
4	input	G1c	inputG1c	101.328	2.41286	11.4455	0.985	14.236	0.893
188	input	G1c	inputG1c	77.486	2.41286	9.89116	1	13.147	0.759
8	input	G1c	inputG1c	172.853	2.41286	14.5538	1	18.593	0.728
136	input	G1c	inputG1c	125.885	2.41143	13.2506	0.913	17.469	0.661
121	input	G1c	inputG1c	106.812	2.40571	13.0373	0.8	18.426	0.508
28	input	G1c	inputG1c	118.256	2.40571	12.5223	0.96	17.469	0.563
464	input	G1c	inputG1c	143.051	2.40429	13.455	1	17.774	0.599
283	input	G1c	inputG1c	131.13	2.40286	14.5538	0.788	19.683	0.538
146	input	G1c	inputG1c	101.328	2.40286	11.4455	0.985	15.441	0.644
58	input	G1c	inputG1c	99.182	2.40143	11.794	0.908	14.084	0.873
496	input	G1c	inputG1c	184.774	2.40143	15.6529	0.96	21.002	0.621
91	input	G1c	inputG1c	83.447	2.40143	10.1579	1	14.236	0.602
107	input	G1c	inputG1c	72.479	2.39857	9.8848	0.944	14.084	0.646
194	input	G1c	inputG1c	214.577	2.39857	16.5633	0.996	21.002	0.816
175	input	G1c	inputG1c	95.367	2.39857	10.8015	1	14.236	0.718
132	input	G1c	inputG1c	119.209	2.39857	12.1674	1	15.633	0.8
604	input	G1c	inputG1c	202.656	2.39429	16.1081	0.994	19.683	0.86
398	input	G1c	inputG1c	91.553	2.39143	13.4015	0.649	16.106	0.611
272	input	G1c	inputG1c	125.17	2.39143	13.455	0.88	17.774	0.555
272	input	G1c	inputG1c	125.17	2.39143	13.455	0.88	17.774	0.646
119	input	G1c	inputG1c	72.479	2.39	9.8848	0.944	12.506	0.843
260	input	G1c	inputG1c	110.626	2.38714	12.1582	0.953	14.875	0.845
245	input	G1c	inputG1c	77.486	2.38571	11.2567	0.779	14.85	0.59
304	input	G1c	inputG1c	107.288	2.38571	12.811	0.832	18.593	0.455
39	input	G1c	inputG1c	172.853	2.38571	15.6529	0.898	20.132	0.672
590	input	G1c	inputG1c	95.367	2.38429	10.8015	1	14.236	0.718
358	input	G1c	inputG1c	95.367	2.38143	11.6431	0.896	14.084	0.903
73	input	G1c	inputG1c	80.109	2.37143	11.279	0.802	16.801	0.451
44	input	G1c	inputG1c	114.441	2.37143	12.1582	0.986	14.219	0.903
25	input	G1c	inputG1c	91.553	2.36857	11.6431	0.86	15.747	0.636
20	input	G1c	inputG1c	80.109	2.36714	10.764	0.88	14.084	0.597
569	input	G1c	inputG1c	64.85	2.36571	12.3714	0.539	14.875	0.528
172	input	G1c	inputG1c	137.091	2.36571	13.9101	0.902	17.263	0.844
281	input	G1c	inputG1c	131.13	2.36429	13.9101	0.863	18.593	0.609
169	input	G1c	inputG1c	208.616	2.36429	16.5633	0.968	21.837	0.625
326	input	G1c	inputG1c	89.407	2.36286	11.2567	0.898	15.441	0.495
313	input	G1c	inputG1c	119.209	2.36143	13.6434	0.815	17.263	0.675
361	input	G1c	inputG1c	95.367	2.36143	10.3463	1	13.147	0.827
150	input	G1c	inputG1c	72.479	2.36	10.0357	0.916	11.88	0.892
87	input	G1c	inputG1c	190.735	2.35714	17.6624	0.778	23.161	0.594
277	input	G1c	inputG1c	95.367	2.35714	11.2567	0.958	14.236	0.694
390	input	G1c	inputG1c	125.17	2.35571	12.9998	0.943	16.377	0.74
166	input	G1c	inputG1c	149.012	2.35429	13.9101	0.981	18.593	0.586
208	input	G1c	inputG1c	114.441	2.35	14.6448	0.679	16.801	0.677
67	input	G1c	inputG1c	190.735	2.35	16.7676	0.864	20.391	0.705
233	input	G1c	inputG1c	160.933	2.35	15.1977	0.887	19.683	0.573
182	input	G1c	inputG1c	172.853	2.34571	18.4948	0.643	24.045	0.468
19	input	G1c	inputG1c	131.13	2.34143	14.5538	0.788	19.683	0.55
105	input	G1c	inputG1c	99.182	2.34143	11.279	0.993	14.219	0.787
147	input	G1c	inputG1c	119.209	2.34	13.455	0.838	17.774	0.567
96	input	G1c	inputG1c	53.406	2.33714	9.8848	0.696	13.102	0.546
168	input	G1c	inputG1c	190.735	2.33571	17.6624	0.778	24.045	0.532
80	input	G1c	inputG1c	113.249	2.33571	12.9998	0.853	17.263	0.59
186	input	G1c	inputG1c	196.695	2.33571	16.752	0.892	20.859	0.623
27	input	G1c	inputG1c	149.012	2.33571	13.9101	0.981	18.593	0.586
9	input	G1c	inputG1c	91.553	2.33429	13.7656	0.615	15.254	0.835
169	input	G1c	inputG1c	143.051	2.33143	13.455	1	16.377	0.77
234	input	G1c	inputG1c	101.328	2.32857	11.4455	0.985	16.377	0.569
344	input	G1c	inputG1c	77.486	2.32857	9.70272	1	14.236	0.576
74	input	G1c	inputG1c	95.367	2.32857	10.9148	1	13.102	0.888
150	input	G1c	inputG1c	83.447	2.32714	10.8015	0.911	15.441	0.513
160	input	G1c	inputG1c	125.17	2.32714	12.9998	0.943	15.441	0.845
110	input	G1c	inputG1c	125.17	2.32714	12.3558	1	16.377	0.646
498	input	G1c	inputG1c	61.035	2.32571	9.8848	0.795	13.811	0.506
118	input	G1c	inputG1c	166.893	2.32286	15.9196	0.838	19.068	0.871
38	input	G1c	inputG1c	83.923	2.32286	10.3998	0.988	13.102	0.744
420	input	G1c	inputG1c	65.565	2.32143	10.8015	0.715	14.85	0.463
237	input	G1c	inputG1c	178.814	2.32143	16.2968	0.857	23.032	0.541
147	input	G1c	inputG1c	131.13	2.32143	13.455	0.922	18.593	0.539
235	input	G1c	inputG1c	137.091	2.32	13.9101	0.902	19.068	0.609
141	input	G1c	inputG1c	113.249	2.32	11.4455	1	14.236	0.861
312	input	G1c	inputG1c	107.288	2.31857	12.9998	0.808	17.774	0.603
416	input	G1c	inputG1c	89.407	2.31714	11.9007	0.804	15.441	0.631
99	input	G1c	inputG1c	156.403	2.31714	14.7957	0.91	18.529	0.677
59	input	G1c	inputG1c	125.17	2.31714	12.811	0.971	16.377	0.646
153	input	G1c	inputG1c	89.407	2.31714	10.8015	0.976	15.441	0.495
222	input	G1c	inputG1c	89.407	2.31714	10.3463	1	14.236	0.718
59	input	G1c	inputG1c	101.328	2.31429	11.4455	0.985	14.236	0.855
338	input	G1c	inputG1c	125.17	2.31286	13.6434	0.856	16.377	0.753
164	input	G1c	inputG1c	131.13	2.31286	12.9998	0.988	17.774	0.555
212	input	G1c	inputG1c	113.249	2.31286	11.7122	1	15.633	0.785
263	input	G1c	inputG1c	137.091	2.31286	12.9998	1	16.377	0.763
390	input	G1c	inputG1c	71.526	2.31143	9.70272	0.967	13.147	0.681
117	input	G1c	inputG1c	183.105	2.31	17.6468	0.749	24.705	0.453
40	input	G1c	inputG1c	114.441	2.31	13.4015	0.811	15.747	0.856
75	input	G1c	inputG1c	68.665	2.31	9.8848	0.895	13.102	0.577
228	input	G1c	inputG1c	125.17	2.30857	12.3558	1	16.377	0.678
48	input	G1c	inputG1c	118.256	2.30714	14.6448	0.702	19.335	0.567
425	input	G1c	inputG1c	77.486	2.30714	9.70272	1	13.147	0.617
578	input	G1c	inputG1c	83.447	2.30714	10.1579	1	14.236	0.602
159	input	G1c	inputG1c	107.288	2.30571	12.5446	0.868	15.441	0.737
441	input	G1c	inputG1c	83.447	2.30429	11.2567	0.838	15.441	0.53
432	input	G1c	inputG1c	83.923	2.30286	10.9148	0.897	14.875	0.658
305	input	G1c	inputG1c	149.012	2.30143	16.1081	0.731	21.002	0.621
37	input	G1c	inputG1c	91.553	2.30143	11.1281	0.941	14.875	0.564
187	input	G1c	inputG1c	160.933	2.3	18.9499	0.571	21.837	0.698
502	input	G1c	inputG1c	101.328	2.3	11.7122	0.941	16.377	0.506
282	input	G1c	inputG1c	137.091	2.29857	13.9101	0.902	17.605	0.884
524	input	G1c	inputG1c	89.407	2.29857	10.8015	0.976	14.236	0.654
577	input	G1c	inputG1c	125.17	2.29714	13.455	0.88	17.774	0.59
65	input	G1c	inputG1c	114.441	2.29571	13.7656	0.769	16.688	0.678
91	input	G1c	inputG1c	190.735	2.29429	17.2072	0.82	23.161	0.529
432	input	G1c	inputG1c	95.367	2.29286	11.2567	0.958	15.441	0.534
122	input	G1c	inputG1c	89.407	2.29143	11.2567	0.898	16.377	0.536
94	input	G1c	inputG1c	143.051	2.29	15.4644	0.762	20.859	0.451
133	input	G1c	inputG1c	71.526	2.28714	9.70272	0.967	13.147	0.633
53	input	G1c	inputG1c	83.447	2.28571	13.1882	0.611	15.441	0.788
154	input	G1c	inputG1c	113.249	2.28571	13.6434	0.775	15.633	0.853
237	input	G1c	inputG1c	214.577	2.28571	17.6624	0.876	23.032	0.737
341	input	G1c	inputG1c	77.486	2.28429	10.1579	0.956	14.236	0.655
589	input	G1c	inputG1c	95.367	2.28143	11.9007	0.857	15.441	0.616
127	input	G1c	inputG1c	89.407	2.28143	10.8015	0.976	15.633	0.581
522	input	G1c	inputG1c	166.893	2.27857	15.6529	0.867	19.683	0.703
166	input	G1c	inputG1c	160.933	2.27857	15.0093	0.91	19.683	0.654
102	input	G1c	inputG1c	183.105	2.27571	16.4035	0.866	20.762	0.669
70	input	G1c	inputG1c	160.933	2.27571	15.0093	0.91	19.068	0.777
98	input	G1c	inputG1c	154.972	2.27429	15.0093	0.876	19.068	0.664
160	input	G1c	inputG1c	95.367	2.27429	10.8015	1	14.236	0.761
286	input	G1c	inputG1c	89.407	2.27286	12.9998	0.674	17.263	0.45
294	input	G1c	inputG1c	131.13	2.27143	12.9998	0.988	16.377	0.707
141	input	G1c	inputG1c	95.367	2.27143	10.3463	1	13.147	0.827
14	input	G1c	inputG1c	61.035	2.26857	10.0357	0.772	13.102	0.665
190	input	G1c	inputG1c	83.447	2.26857	10.8015	0.911	14.236	0.679
488	input	G1c	inputG1c	119.209	2.26714	12.3558	0.994	16.377	0.667
144	input	G1c	inputG1c	89.407	2.26714	10.6131	1	14.236	0.6
39	input	G1c	inputG1c	102.997	2.26571	12.5223	0.836	16.688	0.568
535	input	G1c	inputG1c	107.288	2.26286	11.9007	0.965	15.441	0.706
207	input	G1c	inputG1c	149.012	2.26	13.9101	0.981	17.263	0.844
182	input	G1c	inputG1c	95.367	2.25857	11.2567	0.958	14.236	0.811
210	input	G1c	inputG1c	214.577	2.25714	16.83	0.965	20.716	1
114	input	G1c	inputG1c	83.923	2.25571	10.3998	0.988	14.219	0.617
143	input	G1c	inputG1c	83.447	2.25571	10.3463	0.993	14.236	0.625
280	input	G1c	inputG1c	95.367	2.25429	10.8015	1	14.236	0.774
9	input	G1c	inputG1c	72.479	2.25286	11.279	0.725	13.102	0.916
172	input	G1c	inputG1c	95.367	2.25143	16.1081	0.468	18.593	0.61
507	input	G1c	inputG1c	83.447	2.25143	10.8015	0.911	14.85	0.565
191	input	G1c	inputG1c	77.486	2.25	10.1579	0.956	14.236	0.655
103	input	G1c	inputG1c	59.605	2.24714	9.70272	0.806	12.449	0.692
215	input	G1c	inputG1c	107.288	2.24714	12.9998	0.808	17.774	0.552
65	input	G1c	inputG1c	83.447	2.24714	11.2567	0.838	16.377	0.493
116	input	G1c	inputG1c	89.407	2.24429	10.3463	1	13.147	0.772
278	input	G1c	inputG1c	64.85	2.24143	10.2489	0.786	14.084	0.506
82	input	G1c	inputG1c	131.13	2.23857	17.0188	0.576	21.002	0.511
135	input	G1c	inputG1c	113.249	2.23857	12.3558	0.944	15.633	0.757
271	input	G1c	inputG1c	95.367	2.23857	11.2567	0.958	14.236	0.811
71	input	G1c	inputG1c	141.144	2.23714	15.3734	0.76	19.236	0.651
29	input	G1c	inputG1c	77.486	2.23714	9.70272	1	13.147	0.645
482	input	G1c	inputG1c	83.447	2.23571	10.3463	0.993	13.147	0.72
405	input	G1c	inputG1c	119.209	2.23286	12.5446	0.965	16.377	0.676
169	input	G1c	inputG1c	196.695	2.23143	17.2072	0.846	21.002	0.675
291	input	G1c	inputG1c	137.091	2.23143	12.9998	1	17.605	0.679
36	input	G1c	inputG1c	208.616	2.23	17.2072	0.897	21.002	0.783
83	input	G1c	inputG1c	113.249	2.22	14.5538	0.681	19.683	0.486
40	input	G1c	inputG1c	83.447	2.22	10.8015	0.911	15.441	0.54
254	input	G1c	inputG1c	131.13	2.22	12.9998	0.988	16.377	0.774
93	input	G1c	inputG1c	76.294	2.21857	9.73392	1	12.506	0.8
133	input	G1c	inputG1c	114.441	2.21714	12.0073	1	14.084	0.942
616	input	G1c	inputG1c	107.288	2.21571	13.6434	0.734	18.593	0.458
152	input	G1c	inputG1c	154.972	2.21429	15.6529	0.805	21.002	0.603
36	input	G1c	inputG1c	77.486	2.20857	9.70272	1	12.207	0.915
74	input	G1c	inputG1c	131.13	2.20714	14.0986	0.84	17.263	0.771
222	input	G1c	inputG1c	190.735	2.20571	16.2968	0.914	21.837	0.672
303	input	G1c	inputG1c	71.526	2.20571	9.70272	0.967	14.236	0.613
292	input	G1c	inputG1c	131.13	2.20286	16.1081	0.643	22.108	0.459
97	input	G1c	inputG1c	154.972	2.20286	14.0986	0.993	17.774	0.707
197	input	G1c	inputG1c	160.933	2.19857	14.5538	0.967	18.593	0.668
217	input	G1c	inputG1c	119.209	2.19714	13.9101	0.784	18.593	0.585
30	input	G1c	inputG1c	268.221	2.19714	18.7615	0.97	23.032	0.773
24	input	G1c	inputG1c	190.735	2.19429	18.1176	0.74	23.032	0.598
202	input	G1c	inputG1c	57.22	2.19429	9.8848	0.746	14.084	0.535
367	input	G1c	inputG1c	57.22	2.19143	10.6131	0.647	14.084	0.619
356	input	G1c	inputG1c	71.526	2.19143	9.70272	0.967	13.147	0.633
9	input	G1c	inputG1c	102.997	2.19	12.5223	0.836	17.469	0.598
136	input	G1c	inputG1c	83.447	2.19	10.9903	0.88	14.236	0.7
116	input	G1c	inputG1c	118.256	2.19	12.8865	0.907	16.801	0.62
194	input	G1c	inputG1c	119.209	2.18857	11.9007	1	14.236	0.963
521	input	G1c	inputG1c	77.486	2.18286	9.70272	1	14.236	0.576
146	input	G1c	inputG1c	95.367	2.18286	10.8015	1	13.811	0.869
193	input	G1c	inputG1c	83.447	2.18	12.3558	0.696	17.263	0.464
113	input	G1c	inputG1c	95.367	2.18	11.2567	0.958	15.441	0.518
62	input	G1c	inputG1c	95.367	2.18	10.8015	1	14.236	0.718
106	input	G1c	inputG1c	160.217	2.17857	17.6468	0.655	21.837	0.51
124	input	G1c	inputG1c	113.249	2.17714	11.9007	1	15.441	0.717
94	input	G1c	inputG1c	76.294	2.17571	10.9148	0.815	15.747	0.458
89	input	G1c	inputG1c	65.565	2.17429	10.1579	0.809	14.236	0.522
324	input	G1c	inputG1c	65.565	2.17429	9.70272	0.887	12.207	0.814
279	input	G1c	inputG1c	131.13	2.17286	13.9101	0.863	19.683	0.55
67	input	G1c	inputG1c	113.249	2.17286	12.3558	0.944	15.633	0.709
170	input	G1c	inputG1c	184.774	2.17143	16.5633	0.858	21.837	0.681
190	input	G1c	inputG1c	119.209	2.17143	12.9998	0.898	18.593	0.515
53	input	G1c	inputG1c	131.13	2.17	13.9101	0.863	19.068	0.674
63	input	G1c	inputG1c	250.34	2.17	18.4948	0.932	22.509	0.786
421	input	G1c	inputG1c	83.447	2.17	10.1579	1	14.236	0.602
494	input	G1c	inputG1c	137.091	2.16857	13.2662	0.992	17.605	0.665
145	input	G1c	inputG1c	80.109	2.16857	9.8848	1	13.102	0.678
86	input	G1c	inputG1c	87.738	2.16714	12.8865	0.673	18.007	0.466
125	input	G1c	inputG1c	184.774	2.16571	17.8508	0.738	24.045	0.525
40	input	G1c	inputG1c	268.221	2.16571	18.7615	0.97	22.509	0.915
313	input	G1c	inputG1c	119.209	2.16429	13.455	0.838	18.593	0.544
35	input	G1c	inputG1c	102.997	2.16286	11.6431	0.967	14.219	0.761
254	input	G1c	inputG1c	83.447	2.16286	10.3463	0.993	15.633	0.519
113	input	G1c	inputG1c	95.367	2.16143	11.4455	0.927	16.377	0.612
6	input	G1c	inputG1c	107.288	2.16	11.9007	0.965	15.441	0.706
123	input	G1c	inputG1c	144.958	2.15857	14.4942	0.879	19.236	0.57
103	input	G1c	inputG1c	119.209	2.15857	12.811	0.925	16.377	0.706
205	input	G1c	inputG1c	53.406	2.15714	11.279	0.535	14.084	0.523
107	input	G1c	inputG1c	95.367	2.15571	10.8015	1	13.811	0.869
40	input	G1c	inputG1c	83.447	2.15429	10.8015	0.911	15.441	0.499
331	input	G1c	inputG1c	83.447	2.15286	10.8015	0.911	15.441	0.54
12	input	G1c	inputG1c	87.738	2.15286	10.764	0.964	13.811	0.792
128	input	G1c	inputG1c	118.256	2.15	16.0393	0.585	16.801	0.755
24	input	G1c	inputG1c	160.933	2.14571	14.0986	1	16.377	0.945
24	input	G1c	inputG1c	71.526	2.14143	9.70272	0.967	13.147	0.633
499	input	G1c	inputG1c	71.526	2.14	9.70272	0.967	13.147	0.621
273	input	G1c	inputG1c	101.328	2.13857	12.3558	0.845	15.441	0.699
274	input	G1c	inputG1c	101.328	2.13714	11.9007	0.911	14.236	0.916
138	input	G1c	inputG1c	71.526	2.13429	10.8015	0.781	16.377	0.457
72	input	G1c	inputG1c	184.774	2.13286	18.1176	0.717	25.136	0.572
74	input	G1c	inputG1c	65.565	2.13143	9.89116	0.853	13.811	0.634
341	input	G1c	inputG1c	68.665	2.13	10.0357	0.868	13.102	0.761
186	input	G1c	inputG1c	131.13	2.12571	16.752	0.595	22.509	0.551
42	input	G1c	inputG1c	68.665	2.12571	10.0357	0.868	13.102	0.734
307	input	G1c	inputG1c	80.109	2.12429	13.7656	0.538	16.801	0.533
140	input	G1c	inputG1c	65.565	2.12286	10.8015	0.715	14.85	0.463
294	input	G1c	inputG1c	77.486	2.12	10.3463	0.922	14.236	0.688
518	input	G1c	inputG1c	95.367	2.11857	10.8015	1	14.236	0.761
337	input	G1c	inputG1c	65.565	2.11429	10.3463	0.78	13.147	0.702
215	input	G1c	inputG1c	101.328	2.11286	11.9007	0.911	16.377	0.596
45	input	G1c	inputG1c	53.644	2.11143	9.70272	0.726	12.449	0.584
84	input	G1c	inputG1c	77.486	2.11143	9.70272	1	13.147	0.617
347	input	G1c	inputG1c	83.447	2.10857	10.8015	0.911	14.236	0.771
303	input	G1c	inputG1c	65.565	2.10714	10.8015	0.715	14.85	0.46
18	input	G1c	inputG1c	72.479	2.10714	11.279	0.725	13.811	0.666
42	input	G1c	inputG1c	76.294	2.10714	9.8848	0.994	12.506	0.876
43	input	G1c	inputG1c	160.933	2.10429	16.752	0.73	21.837	0.493
208	input	G1c	inputG1c	214.577	2.10429	17.2072	0.923	21.002	0.747
315	input	G1c	inputG1c	113.249	2.10429	11.9007	1	15.441	0.744
117	input	G1c	inputG1c	178.814	2.10143	17.0188	0.786	21.002	0.775
267	input	G1c	inputG1c	107.288	2.09857	12.3558	0.895	15.441	0.675
301	input	G1c	inputG1c	113.249	2.09714	12.3558	0.944	16.377	0.718
384	input	G1c	inputG1c	89.407	2.09714	10.8015	0.976	15.633	0.657
536	input	G1c	inputG1c	72.479	2.09571	10.2489	0.879	14.084	0.587
87	input	G1c	inputG1c	77.486	2.09571	10.1579	0.956	14.236	0.655
227	input	G1c	inputG1c	101.328	2.09571	11.4455	0.985	15.441	0.718
315	input	G1c	inputG1c	83.447	2.09286	11.9007	0.75	16.377	0.515
104	input	G1c	inputG1c	107.288	2.09286	11.2567	1	14.236	0.801
99	input	G1c	inputG1c	232.458	2.08571	17.3956	0.978	21.837	0.799
28	input	G1c	inputG1c	131.13	2.08429	14.5538	0.788	17.774	0.662
79	input	G1c	inputG1c	101.328	2.08429	11.2567	1	14.236	0.749
87	input	G1c	inputG1c	184.774	2.08286	16.1081	0.907	19.068	0.921
115	input	G1c	inputG1c	83.923	2.08143	10.9148	0.897	14.219	0.765
116	input	G1c	inputG1c	113.249	2.08	12.9998	0.853	16.377	0.719
557	input	G1c	inputG1c	71.526	2.08	9.70272	0.967	13.147	0.633
179	input	G1c	inputG1c	77.486	2.07857	9.89116	1	13.147	0.762
414	input	G1c	inputG1c	77.486	2.07714	10.1579	0.956	14.236	0.655
97	input	G1c	inputG1c	80.109	2.07571	10.3998	0.943	14.084	0.673
394	input	G1c	inputG1c	113.249	2.07143	14.0986	0.725	17.774	0.498
167	input	G1c	inputG1c	172.853	2.07143	15.9196	0.868	20.716	0.781
366	input	G1c	inputG1c	77.486	2.07143	10.3463	0.922	15.633	0.523
296	input	G1c	inputG1c	95.367	2.07143	11.2567	0.958	15.633	0.658
56	input	G1c	inputG1c	72.479	2.07	11.1281	0.745	15.747	0.535
156	input	G1c	inputG1c	89.407	2.07	11.4455	0.869	14.85	0.725
294	input	G1c	inputG1c	77.486	2.07	9.70272	1	13.147	0.617
261	input	G1c	inputG1c	71.526	2.06714	10.8015	0.781	14.85	0.527
93	input	G1c	inputG1c	95.367	2.06571	11.9007	0.857	15.633	0.595
234	input	G1c	inputG1c	76.294	2.06286	9.8848	0.994	12.506	0.933
160	input	G1c	inputG1c	71.526	2.05429	9.70272	0.967	14.236	0.516
147	input	G1c	inputG1c	83.447	2.05429	9.70272	1	12.207	0.889
101	input	G1c	inputG1c	65.565	2.05286	9.70272	0.887	13.147	0.624
164	input	G1c	inputG1c	113.249	2.05143	11.9007	1	15.633	0.744
198	input	G1c	inputG1c	113.249	2.04857	11.7122	1	15.633	0.785
15	input	G1c	inputG1c	77.486	2.04714	10.8015	0.846	14.85	0.59
68	input	G1c	inputG1c	61.035	2.04571	9.8848	0.795	14.084	0.629
216	input	G1c	inputG1c	71.526	2.04429	10.8015	0.781	14.85	0.527
84	input	G1c	inputG1c	125.17	2.04429	13.9101	0.824	17.263	0.898
120	input	G1c	inputG1c	154.972	2.04286	16.5633	0.719	23.032	0.526
185	input	G1c	inputG1c	59.605	2.04143	9.70272	0.806	13.147	0.528
165	input	G1c	inputG1c	83.447	2.03714	10.1579	1	14.236	0.602
195	input	G1c	inputG1c	95.367	2.03429	12.3558	0.795	15.633	0.897
173	input	G1c	inputG1c	143.051	2.03429	14.3653	0.883	19.068	0.784
28	input	G1c	inputG1c	125.17	2.03143	13.2662	0.906	17.263	0.813
44	input	G1c	inputG1c	172.853	2.03	17.6624	0.705	21.002	0.704
86	input	G1c	inputG1c	101.328	2.03	11.2567	1	15.633	0.72
193	input	G1c	inputG1c	101.328	2.02714	11.2567	1	14.236	0.839
112	input	G1c	inputG1c	87.738	2.02429	11.794	0.803	14.084	0.651
264	input	G1c	inputG1c	220.537	2.01714	18.3063	0.838	21.002	0.851
313	input	G1c	inputG1c	119.209	2.01429	13.9101	0.784	17.774	0.615
194	input	G1c	inputG1c	89.407	2.01429	10.8015	0.976	14.236	0.822
200	input	G1c	inputG1c	95.367	2.01286	10.6131	1	13.811	1
275	input	G1c	inputG1c	101.328	2.00429	13.9101	0.667	19.068	0.547
302	input	G1c	inputG1c	107.288	2.00429	11.9007	0.965	14.236	0.836
212	input	G1c	inputG1c	77.486	2	10.8015	0.846	13.811	0.891
163	input	G1c	inputG1c	107.288	2	12.3558	0.895	17.263	0.658
182	input	G1c	inputG1c	143.051	1.99857	14.0986	0.916	16.377	0.807
7	input	G1c	inputG1c	77.486	1.98143	10.3463	0.922	13.147	0.766
86	input	G1c	inputG1c	77.486	1.97714	11.2567	0.779	15.633	0.598
133	input	G1c	inputG1c	83.447	1.97143	11.9007	0.75	16.377	0.476
259	input	G1c	inputG1c	59.605	1.97143	9.70272	0.806	13.147	0.49
242	input	G1c	inputG1c	71.526	1.96857	12.3558	0.597	15.633	0.621
106	input	G1c	inputG1c	71.526	1.96714	10.3463	0.851	12.449	0.901
129	input	G1c	inputG1c	77.486	1.96	9.70272	1	13.811	0.73
40	input	G1c	inputG1c	77.486	1.94857	10.1579	0.956	14.236	0.655
166	input	G1c	inputG1c	95.367	1.94714	11.9007	0.857	14.236	0.807
310	input	G1c	inputG1c	95.367	1.92143	10.6131	1	13.811	1
329	input	G1c	inputG1c	53.644	1.91714	9.70272	0.726	13.811	0.509
50	input	G1c	inputG1c	53.644	1.90429	9.70272	0.726	12.207	0.782
167	input	G1c	inputG1c	83.447	1.90286	12.9998	0.629	14.236	0.83
132	input	G1c	inputG1c	91.553	1.89571	10.9772	0.967	14.084	0.667
206	input	G1c	inputG1c	125.17	1.88286	16.1081	0.614	17.774	0.73
289	H3c	Inter	H3cInter	133.514	3.39	13.4015	0.947	17.469	0.701
1573	H3c	Inter	H3cInter	125.885	3.294	13.0373	0.943	15.747	0.863
1294	H3c	Inter	H3cInter	152.588	3.281	16.0393	0.755	18.007	0.752
986	H3c	Inter	H3cInter	141.144	3.263	14.1298	0.9	18.007	0.774
1267	H3c	Inter	H3cInter	137.329	3.26	13.7656	0.923	16.801	0.706
301	H3c	Inter	H3cInter	95.367	3.229	10.764	1	13.102	0.813
153	H3c	Inter	H3cInter	122.07	3.22	13.4015	0.865	16.801	0.777
447	H3c	Inter	H3cInter	118.256	3.167	12.0073	1	15.254	0.854
1114	H3c	Inter	H3cInter	76.294	3.141	10.9148	0.815	14.084	0.651
[truncated: 3,031 more rows]
