# Supplementary material for: High-resolution analysis of human centromeric chromatin
Source: Life Sci Alliance. 2025 Jan 23;8(4):e202402819. doi: 10.26508/lsa.202402819 (PMC11757159; doi:10.26508/lsa.202402819)
Supplement: Supplementary file 9 [file LSA-2024-02819_SdataF5.xls]

## Sheet: Sheet1
Data 6. CENP-C complex dimension measurements across the cell cycle
Particle	Sample	Cell Cycle Phase	SamplePhase	Area nm^2)	Height (nm)	Diameter (nm)	Circ	Feret (nm)	Round
66	CpC	S	CpCS	14603.1	9.055	144.863	0.886	149.644	0.9
212	CpC	M	CpCM	8821.49	9.444	124.625	0.723	149.385	0.555
48	CpC	M	CpCM	8249.28	9.089	137.814	0.553	148.625	0.683
25	CpC	S	CpCS	12230.9	8.409	135.882	0.843	148.625	0.763
117	CpC	S	CpCS	10097	6.841	136.26	0.692	148.625	0.639
77	CpC	S	CpCS	13357.4	24.998	141.943	0.844	148.123	0.905
62	CpC	G2c	CpCG2c	12603.8	13.356	136.903	0.856	146.9	0.806
85	CpC	S	CpCS	10860	7.391	134.516	0.764	146.26	0.668
29	CpC	G1c	CpCG1c	8821.49	10.103	121.705	0.758	145.709	0.56
84	CpC	S	CpCS	9179.11	6.381	141.566	0.583	145.668	0.807
62	CpC	G2c	CpCG2c	8714.2	10.751	120.795	0.76	143.898	0.596
76	CpC	S	CpCS	11730.2	8.369	135.993	0.808	143.629	0.8
77	CpC	G1c	CpCG1c	12111.7	15.207	137.814	0.812	143.067	0.838
1	CpC	M	CpCM	7867.81	9.288	126.023	0.631	142.608	0.509
88	CpC	S	CpCS	13011.7	8.646	138.568	0.863	142.357	0.902
74	CpC	S	CpCS	9071.83	7.223	153.2	0.492	140.842	0.74
67	CpC	S	CpCS	12517	8.547	140.389	0.809	140.206	0.869
125	CpC	S	CpCS	8231.4	6.986	119.618	0.732	139.822	0.655
52	CpC	G1c	CpCG1c	11593.1	11.512	136.181	0.796	139.695	0.92
4	CpC	S	CpCS	8207.56	6.976	118.064	0.75	138.731	0.601
1002	CpC	M	CpCM	12612.3	3.91	134.705	0.885	138.193	0.98
64	CpC	M	CpCM	7213.07	17.614	115.193	0.692	137.886	0.494
58	CpC	S	CpCS	9173.16	6.722	123.715	0.763	136.915	0.609
114	CpC	S	CpCS	10359.3	9.314	125.835	0.833	135.888	0.78
998	CpC	M	CpCM	11324.9	3.873	127.578	0.886	135.405	0.916
60	CpC	S	CpCS	11974.6	7.087	137.814	0.803	135.052	0.923
74	CpC	S	CpCS	8910.89	16.27	123.448	0.744	134.809	0.706
1	CpC	M	CpCM	5984.31	7.731	103.399	0.713	134.077	0.478
108	CpC	S	CpCS	9864.57	7.508	120.984	0.858	132.332	0.759
129	CpC	S	CpCS	9137.39	6.531	142.398	0.574	130.701	0.828
91	CpC	S	CpCS	5137.92	6.89	128.111	0.399	128.841	0.454
75	CpC	M	CpCM	4011.39	16.228	113.557	0.396	128.493	0.472
134	CpC	S	CpCS	8338.69	7.462	118.33	0.758	128.168	0.678
11	CpC	S	CpCS	9095.67	7.88	115.944	0.861	127.935	0.744
148	CpC	G1c	CpCG1c	8356.57	4.817	119.774	0.742	127.935	0.791
132	CpC	S	CpCS	9471.18	9.42	118.519	0.858	126.129	0.889
95	CpC	S	CpCS	8547.31	8.067	114.012	0.837	126.034	0.828
101	CpC	M	CpCM	7974.52	12.673	115.193	0.765	124.95	0.885
106	CpC	G1c	CpCG1c	7027.39	4.53	120.795	0.613	124.488	0.642
2	CpC	G1c	CpCG1c	7569.79	10.234	110.37	0.791	123.96	0.656
62	CpC	S	CpCS	7843.97	7.285	110.982	0.811	123.767	0.69
72	CpC	G1c	CpCG1c	4130.6	8.203	142.821	0.258	123.526	0.691
46	CpC	G2c	CpCG2c	8696.32	9.946	114.123	0.85	123.382	0.848
76	CpC	M	CpCM	4392.86	5.603	156.042	0.23	123.237	0.671
56	CpC	S	CpCS	8094.31	7.827	113.102	0.806	122.606	0.728
68	CpC	M	CpCM	7427.22	13.489	116.983	0.691	122.316	0.69
99	CpC	S	CpCS	8136.03	7.45	118.597	0.737	121.63	0.811
71	CpC	G1c	CpCG1c	6234.65	10.11	100.824	0.781	120.794	0.546
28	CpC	M	CpCM	4608.15	27.299	95.4551	0.644	120.731	0.458
70	CpC	S	CpCS	8285.05	7.848	126.18	0.663	120.597	0.817
87	CpC	S	CpCS	9059.91	7.277	115.033	0.872	119.853	0.857
100	CpC	S	CpCS	8153.91	9.118	109.083	0.872	119.255	0.777
68	CpC	S	CpCS	7325.41	6.67	110.449	0.765	119.255	0.678
36	CpC	M	CpCM	5135.33	12.39	95.351	0.719	119.147	0.453
43	CpC	S	CpCS	6020.07	6.975	103.054	0.722	117.238	0.605
110	CpC	S	CpCS	5769.73	5.234	119.618	0.513	117.009	0.604
137	CpC	S	CpCS	7617.47	8.815	106.963	0.848	116.703	0.779
41	CpC	M	CpCM	7750.22	18.149	114.364	0.754	115.243	0.786
144	CpC	G1c	CpCG1c	5322.69	4.325	102.222	0.649	114.434	0.62
802	CpC	G2c	CpCG2c	3463.03	4.327	100.401	0.437	114.356	0.483
59	CpC	S	CpCS	6920.1	6.378	119.163	0.621	113.702	0.893
136	CpC	S	CpCS	5739.93	6.212	102.599	0.694	113.598	0.573
45	CpC	G1c	CpCG1c	5191.56	7.827	94.9843	0.733	113.493	0.541
79	CpC	S	CpCS	5763.77	6.164	110.715	0.599	112.331	0.724
66	CpC	S	CpCS	6425.38	6.487	105.253	0.738	111.826	0.643
30	CpC	S	CpCS	5173.68	5.696	112.757	0.518	111.345	0.728
111	CpC	S	CpCS	6347.9	6.986	102.567	0.768	111.185	0.692
96	CpC	S	CpCS	6437.3	7.723	104.687	0.748	110.539	0.773
122	CpC	S	CpCS	5358.46	6.298	99.0033	0.696	110.539	0.718
19	CpC	S	CpCS	5114.08	11.785	94.6396	0.727	110.404	0.596
40	CpC	S	CpCS	7557.87	9.59	105.597	0.863	109.863	0.849
66	CpC	G1c	CpCG1c	6484.98	11.913	103.698	0.768	108.773	0.74
71	CpC	S	CpCS	6377.7	8.06	99.1917	0.825	108.086	0.747
93	CpC	S	CpCS	4231.93	6.561	88.6569	0.686	107.865	0.49
20	CpC	S	CpCS	7277.73	7.259	106.053	0.824	107.533	0.921
79	CpC	S	CpCS	5960.46	7.397	95.2511	0.836	107.255	0.722
120	CpC	S	CpCS	5149.84	6.288	92.1424	0.772	106.362	0.608
34	CpC	S	CpCS	4310.61	16.507	90.9341	0.664	106.261	0.724
48	CpC	S	CpCS	6711.48	7.434	96.9938	0.908	105.998	0.821
135	CpC	S	CpCS	5698.2	6.799	92.9748	0.839	105.913	0.727
79	CpC	M	CpCM	4249.93	10.785	86.5239	0.723	105.846	0.516
222	CpC	G2c	CpCG2c	3868.34	8.582	84.8264	0.684	103.953	0.498
58	CpC	G2c	CpCG2c	5550.39	9.262	94.6644	0.789	103.534	0.728
99	CpC	S	CpCS	5584.95	5.974	96.4603	0.764	103.263	0.751
89	CpC	S	CpCS	5030.63	6.948	96.9938	0.681	102.568	0.838
27	CpC	G1c	CpCG1c	4231.93	6.577	84.9369	0.747	100.928	0.498
65	CpC	S	CpCS	6568.43	7.177	96.9155	0.89	100.662	0.861
223	CpC	G1c	CpCG1c	2437.83	5.267	104.342	0.285	100.662	0.816
378	CpC	M	CpCM	3504.75	4.394	79.4419	0.707	100.662	0.567
35	CpC	G2c	CpCG2c	6419.42	4.099	97.449	0.861	100.365	0.907
40	CpC	M	CpCM	4704.44	14.858	85.2424	0.824	100.349	0.639
53	CpC	M	CpCM	3612.44	13.198	80.0397	0.718	100.173	0.501
53	CpC	S	CpCS	5257.13	6.97	89.5998	0.834	99.65	0.73
73	CpC	S	CpCS	4756.45	6.203	87.935	0.783	98.749	0.618
168	CpC	M	CpCM	3623.96	4.002	82.1733	0.683	98.265	0.569
50	CpC	M	CpCM	5728.01	7.95	94.2624	0.821	97.289	0.814
19	CpC	S	CpCS	3784.89	6.445	78.5312	0.781	97.228	0.528
41	CpC	M	CpCM	4458.43	9.45	82.3617	0.837	95.714	0.667
20	CpC	M	CpCM	5197.52	10.306	89.411	0.828	95.34	0.808
1	CpC	G2c	CpCG2c	4953.15	10.204	85.0148	0.873	95.34	0.75
73	CpC	M	CpCM	3033.88	5.602	91.4205	0.462	94.807	0.521
54	CpC	S	CpCS	4261.73	6.635	81.9065	0.809	94.24	0.665
106	CpC	S	CpCS	3236.53	5.714	75.0457	0.732	93.796	0.511
89	CpC	M	CpCM	5011.38	19.032	85.5856	0.871	93.782	0.901
67	CpC	G1c	CpCG1c	4500.15	10.1	82.3617	0.845	93.573	0.695
130	CpC	M	CpCM	2861.02	3.995	69.362	0.757	93.286	0.468
57	CpC	M	CpCM	3890.99	15.928	81.5644	0.745	92.789	0.603
128	CpC	S	CpCS	3665.69	5.672	77.6991	0.773	91.934	0.633
118	CpC	S	CpCS	4619.36	6.328	82.095	0.873	91.772	0.766
79	CpC	G1c	CpCG1c	4702.81	10.884	82.8949	0.871	90.858	0.83
132	CpC	S	CpCS	4267.69	7.452	80.1638	0.846	90.628	0.811
121	CpC	S	CpCS	4512.07	5.392	83.916	0.816	90.365	0.839
100	CpC	S	CpCS	3415.35	5.76	74.8573	0.776	90.332	0.574
62	CpC	S	CpCS	4625.32	13.809	82.5502	0.864	89.403	0.835
90	CpC	S	CpCS	2837.18	5.334	72.9257	0.679	89.103	0.497
26	CpC	S	CpCS	4547.83	6.33	81.6398	0.869	88.768	0.742
61	CpC	S	CpCS	3272.3	6.092	74.4021	0.753	88.195	0.574
32	CpC	M	CpCM	2449.75	4.183	85.3141	0.429	88.026	0.728
42	CpC	S	CpCS	4291.53	8.089	78.3427	0.89	86.696	0.783
96	CpC	G1c	CpCG1c	3665.69	17.734	74.9352	0.831	86.593	0.659
105	CpC	G2c	CpCG2c	4237.89	8.01	78.7979	0.869	86.593	0.764
104	CpC	S	CpCS	3892.18	6.563	77.0552	0.835	85.867	0.697
1	CpC	S	CpCS	3594.16	7.39	74.1353	0.833	85.763	0.739
162	CpC	S	CpCS	3105.4	3.862	72.9257	0.743	85.763	0.598
106	CpC	S	CpCS	4231.93	7.316	78.7979	0.868	85.449	0.764
34	CpC	G1c	CpCG1c	3623.96	11.872	76.4112	0.79	85.275	0.7
38	CpC	M	CpCM	3057.59	10.893	69.8534	0.798	84.86	0.586
217	CpC	G2c	CpCG2c	3075.6	10.354	69.1735	0.818	84.749	0.562
90	CpC	S	CpCS	2747.77	5.821	73.6801	0.644	84.643	0.559
158	CpC	S	CpCS	2759.7	5.135	70.0059	0.717	84.608	0.553
15	CpC	M	CpCM	3907.57	10.361	76.493	0.85	84.337	0.78
31	CpC	S	CpCS	3689.53	6.183	74.4021	0.849	84.184	0.744
22	CpC	M	CpCM	2910.61	5.335	74.1665	0.674	83.506	0.581
27	CpC	G1c	CpCG1c	3004.07	8.268	70.5715	0.768	83.33	0.684
140	CpC	S	CpCS	3063.68	5.968	68.9068	0.822	83.33	0.602
118	CpC	S	CpCS	4494.19	7.137	81.4514	0.863	83.151	0.965
59	CpC	G2c	CpCG2c	2807.62	8.004	70.4362	0.721	82.979	0.555
85	CpC	M	CpCM	3547.51	12.756	71.6652	0.879	82.925	0.752
19	CpC	M	CpCM	2925.87	4.494	111.369	0.3	82.91	0.754
56	CpC	S	CpCS	4154.44	7.705	77.8876	0.872	82.9	0.844
18	CpC	S	CpCS	3576.28	12.618	74.4021	0.823	82.612	0.816
3	CpC	G1c	CpCG1c	3802.78	7.4	74.6685	0.868	82.359	0.763
70	CpC	S	CpCS	3153.09	7.126	67.9964	0.868	82.069	0.63
3	CpC	S	CpCS	3719.33	6.728	76.8667	0.801	82.069	0.873
44	CpC	S	CpCS	4386.9	7.271	78.7979	0.9	81.851	0.945
30	CpC	M	CpCM	3205.16	12.841	69.0249	0.857	81.67	0.681
3	CpC	S	CpCS	2593.99	4.638	70.1345	0.671	81.588	0.563
84	CpC	G1c	CpCG1c	4071	10.455	77.2436	0.869	81.156	0.9
60	CpC	G1c	CpCG1c	4076.96	7.861	76.4112	0.889	81.156	0.881
23	CpC	S	CpCS	4166.36	6.458	80.0855	0.827	81.156	0.912
17	CpC	S	CpCS	3206.73	5.902	69.8954	0.836	80.862	0.784
624	CpC	G2c	CpCG2c	3176.93	3.803	71.3714	0.794	80.862	0.766
33	CpC	S	CpCS	2622.6	5.991	73.4914	0.618	80.529	0.497
171	CpC	G2c	CpCG2c	3147.12	4.223	77.4324	0.668	80.529	0.737
26	CpC	G1c	CpCG1c	3761.05	9.594	73.9466	0.876	80.307	0.811
76	CpC	S	CpCS	3540.52	6.01	80.1638	0.701	80.307	0.736
181	CpC	S	CpCS	2396.11	5.281	62.5014	0.781	80.307	0.524
50	CpC	G1c	CpCG1c	3480.91	4.166	74.5905	0.797	80.084	0.772
1	CpC	S	CpCS	3570.32	6.839	71.2935	0.894	79.972	0.805
18	CpC	G1c	CpCG1c	2938.51	5.898	79.8971	0.586	79.711	0.782
19	CpC	S	CpCS	3039.84	5.601	71.2155	0.763	79.524	0.837
28	CpC	S	CpCS	3725.29	6.792	73.1142	0.887	79.224	0.81
10	CpC	S	CpCS	2282.86	4.328	66.7088	0.653	79.224	0.519
45	CpC	S	CpCS	3623.96	5.806	74.8573	0.823	78.884	0.79
82	CpC	M	CpCM	2670.29	7.92	64.0554	0.829	78.619	0.584
115	CpC	S	CpCS	3260.37	6.005	75.3124	0.732	78.619	0.881
83	CpC	G1c	CpCG1c	3981.59	9.349	75.5009	0.889	77.896	0.904
6	CpC	G1c	CpCG1c	2324.58	5.001	63.789	0.727	77.704	0.633
94	CpC	M	CpCM	2679.82	10.021	63.9319	0.835	77.631	0.666
117	CpC	S	CpCS	3600.12	7.146	71.7486	0.89	77.589	0.864
22	CpC	M	CpCM	3546.48	6.856	72.3926	0.862	77.589	0.761
114	CpC	G1c	CpCG1c	2062.32	6.724	60.3032	0.722	77.589	0.466
49	CpC	G2c	CpCG2c	3492.83	5.613	70.0059	0.907	77.589	0.764
97	CpC	S	CpCS	2652.41	5.304	72.8478	0.636	77.589	0.707
96	CpC	M	CpCM	3874.3	9.463	74.8573	0.88	77.204	0.923
81	CpC	S	CpCS	3236.53	5.708	73.5697	0.761	77.204	0.816
149	CpC	S	CpCS	3254.41	6.24	73.5697	0.766	76.662	0.817
65	CpC	S	CpCS	2598.76	5.794	67.2745	0.731	76.272	0.621
40	CpC	S	CpCS	3415.35	6.347	69.284	0.906	75.841	0.83
23	CpC	S	CpCS	2807.38	6.448	64.8878	0.849	75.723	0.642
46	CpC	M	CpCM	2868.65	13.769	69.0421	0.766	75.366	0.643
78	CpC	S	CpCS	2306.7	5.617	69.1735	0.614	75.21	0.627
46	CpC	S	CpCS	2124.79	6.248	64.7344	0.646	75.037	0.578
21	CpC	G2c	CpCG2c	1496.08	3.958	57.1166	0.584	74.892	0.463
99	CpC	G2c	CpCG2c	2688.17	4.47	67.086	0.761	74.733	0.796
71	CpC	S	CpCS	2968.31	5.809	65.6097	0.878	74.693	0.701
80	CpC	G2c	CpCG2c	2604.72	4.256	64.2442	0.804	74.693	0.624
59	CpC	M	CpCM	2319.75	16.357	60.6508	0.803	74.33	0.573
5	CpC	M	CpCM	2533.2	7.901	62.7678	0.819	74.132	0.6
157	CpC	S	CpCS	3159.05	4.804	70.0059	0.821	73.81	0.911
37	CpC	S	CpCS	2632.14	6.929	66.0401	0.768	73.703	0.676
24	CpC	M	CpCM	3311.4	14.975	69.0249	0.885	73.451	0.841
31	CpC	S	CpCS	3546.48	7.154	70.6495	0.905	73.445	0.963
12	CpC	S	CpCS	2419.95	5.366	65.4213	0.72	73.242	0.702
80	CpC	M	CpCM	2496.83	8.207	60.4633	0.87	72.927	0.686
78	CpC	G2c	CpCG2c	3013.61	5.542	74.0156	0.7	72.922	0.747
91	CpC	M	CpCM	2945.44	10.121	66.1193	0.858	72.886	0.776
53	CpC	M	CpCM	2056.36	3.901	82.7389	0.382	72.834	0.72
69	CpC	M	CpCM	2868.65	15.7	65.7386	0.845	72.66	0.75
62	CpC	M	CpCM	3182.89	6.847	68.4516	0.865	72.588	0.892
36	CpC	G1c	CpCG1c	2193.45	6.591	71.105	0.552	72.588	0.693
9	CpC	M	CpCM	2670.29	11.674	67.497	0.746	72.582	0.659
100	CpC	S	CpCS	3015.99	4.227	66.8193	0.86	72.3	0.845
35	CpC	M	CpCM	2682.21	7.932	62.4231	0.876	72.135	0.719
53	CpC	S	CpCS	2632.14	5.042	66.6178	0.755	71.816	0.754
15	CpC	M	CpCM	2563	6.784	60.4919	0.892	71.804	0.71
82	CpC	S	CpCS	2837.18	5.686	63.867	0.886	71.304	0.808
110	CpC	S	CpCS	2402.07	5.515	60.4919	0.836	71.304	0.675
75	CpC	S	CpCS	3123.28	10.529	66.2537	0.906	71.179	0.862
74	CpC	S	CpCS	2747.77	6.714	62.2347	0.903	71.179	0.752
15	CpC	S	CpCS	2592.8	5.854	62.7678	0.838	71.179	0.662
40	CpC	G1c	CpCG1c	2014.64	4.325	61.9679	0.668	71.179	0.61
72	CpC	G1c	CpCG1c	2634.53	9.187	62.2347	0.866	71.095	0.749
466	CpC	G2c	CpCG2c	2890.82	6.416	64.2442	0.892	70.969	0.85
351	CpC	G2c	CpCG2c	2033.23	12.818	59.9483	0.72	70.556	0.752
76	CpC	M	CpCM	2855.06	6.997	64.5106	0.873	70.421	0.846
169	CpC	G1c	CpCG1c	1859.66	5.597	65.265	0.556	69.911	0.536
104	CpC	M	CpCM	2127.89	4.48	66.4421	0.614	69.826	0.768
46	CpC	G1c	CpCG1c	2324.58	5.787	69.5507	0.612	69.097	0.84
33	CpC	S	CpCS	2384.19	5.013	60.5699	0.827	69.097	0.671
15	CpC	S	CpCS	1758.34	4.933	74.6685	0.402	69.053	0.527
133	CpC	S	CpCS	2169.61	7.392	57.5718	0.833	68.924	0.689
68	CpC	G1c	CpCG1c	2658.37	6.538	62.6899	0.861	68.751	0.788
3	CpC	S	CpCS	1384.73	4.045	61.5815	0.465	68.693	0.509
67	CpC	M	CpCM	2479.13	12.203	60.0103	0.877	68.589	0.74
69	CpC	M	CpCM	2243.02	9.868	57.3699	0.868	68.417	0.678
96	CpC	G1c	CpCG1c	1871.59	5.766	78.9867	0.382	68.403	0.563
163	CpC	S	CpCS	2557.04	5.939	60.3032	0.895	68.097	0.748
12	CpC	M	CpCM	2217.29	5.72	58.7489	0.818	68.097	0.621
12	CpC	M	CpCM	1811.98	4.24	62.0459	0.599	68.01	0.664
119	CpC	S	CpCS	2568.96	5.353	60.4919	0.894	67.878	0.753
111	CpC	G2c	CpCG2c	2658.84	7.969	64.2817	0.819	67.799	0.854
32	CpC	M	CpCM	2355.17	9.925	58.4637	0.877	67.766	0.707
103	CpC	M	CpCM	2514.54	9.512	59.1041	0.917	67.373	0.776
100	CpC	M	CpCM	2544.05	10.985	60.0103	0.899	67.198	0.757
74	CpC	G1c	CpCG1c	1966.95	16.434	54.9966	0.828	67.039	0.57
38	CpC	M	CpCM	2563	8.34	61.324	0.868	67.039	0.781
74	CpC	M	CpCM	2241.14	5.642	58.1052	0.845	67.039	0.67
75	CpC	M	CpCM	2223.25	5.256	57.3833	0.86	67.039	0.674
57	CpC	G1c	CpCG1c	1806.02	4.618	67.2745	0.508	67.039	0.697
361	CpC	G2c	CpCG2c	2145.77	4.407	56.0958	0.868	66.637	0.646
44	CpC	G1c	CpCG1c	1645.09	4.268	73.4914	0.388	66.637	0.928
73	CpC	S	CpCS	2843.14	6.602	62.9566	0.913	66.413	0.94
67	CpC	G1c	CpCG1c	2419.95	6.31	60.3032	0.847	66.413	0.751
37	CpC	G1c	CpCG1c	2586.84	6.158	65.6097	0.765	66.413	0.86
2	CpC	G1c	CpCG1c	1126.53	3.94	58.9376	0.413	66.324	0.57
42	CpC	S	CpCS	2425.91	6.141	59.3148	0.878	65.963	0.721
128	CpC	S	CpCS	2509.36	9.195	58.2937	0.94	65.737	0.84
184	CpC	S	CpCS	2402.07	6.09	59.3928	0.867	65.737	0.819
135	CpC	S	CpCS	2425.91	5.955	58.7489	0.895	65.737	0.768
130	CpC	S	CpCS	2598.76	5.752	63.9774	0.808	65.737	0.924
134	CpC	S	CpCS	2849.1	5.582	63.6002	0.897	65.737	0.956
72	CpC	S	CpCS	1543.76	4.728	51.8883	0.73	65.737	0.492
77	CpC	G1c	CpCG1c	1662.97	4.555	65.5317	0.493	65.737	0.658
9	CpC	G2c	CpCG2c	2895.36	9.943	63.7667	0.907	65.51	0.922
91	CpC	G1c	CpCG1c	1245.74	4.341	50.334	0.626	65.51	0.461
18	CpC	M	CpCM	2254.82	11.028	57.3699	0.872	65.191	0.738
38	CpC	S	CpCS	2354.38	5.53	58.2937	0.882	65.007	0.799
104	CpC	G2c	CpCG2c	2717.97	5.466	60.9471	0.932	65.007	0.907
23	CpC	M	CpCM	2110	6.369	55.6406	0.868	64.87	0.724
54	CpC	S	CpCS	2330.54	6.2	57.3833	0.901	64.87	0.754
764	CpC	G2c	CpCG2c	2342.46	4.129	59.0156	0.856	64.87	0.775
124	CpC	S	CpCS	2890.82	6.535	63.9774	0.899	64.64	0.944
98	CpC	S	CpCS	2551.08	5.639	62.8783	0.822	64.64	0.944
28	CpC	G2c	CpCG2c	2527.24	6.37	59.2044	0.918	64.501	0.911
130	CpC	S	CpCS	1901.39	3.863	53.8978	0.833	64.501	0.613
24	CpC	G1c	CpCG1c	2676.25	7.077	61.2135	0.909	64.455	0.874
91	CpC	S	CpCS	2491.47	5.614	61.2135	0.847	64.455	0.892
13	CpC	M	CpCM	1882.95	7.103	53.1829	0.848	64.142	0.615
88	CpC	S	CpCS	1996.76	5.867	56.0958	0.808	64.084	0.696
112	CpC	G1c	CpCG1c	1901.39	4.631	53.6311	0.842	64.084	0.704
20	CpC	S	CpCS	2136.23	5.819	57.7631	0.815	63.978	0.863
123	CpC	G2c	CpCG2c	1579.29	3.988	52.4253	0.732	63.978	0.5
78	CpC	M	CpCM	2032.52	5.551	56.5509	0.809	63.898	0.814
44	CpC	G1c	CpCG1c	1877.55	7.988	52.9871	0.851	63.523	0.646
47	CpC	S	CpCS	2294.78	5.729	58.9376	0.841	63.477	0.816
19	CpC	G2c	CpCG2c	1586.91	6.521	51.6085	0.759	63.258	0.517
86	CpC	M	CpCM	1995.11	9.115	53.1829	0.898	63.168	0.74
77	CpC	M	CpCM	2130.87	8.703	55.1825	0.891	63.168	0.727
54	CpC	M	CpCM	2136.77	9.887	55.6355	0.879	63.075	0.703
3	CpC	M	CpCM	2485.51	6.459	60.6804	0.859	63.005	0.887
70	CpC	S	CpCS	2586.84	5.94	60.3032	0.906	63.005	0.951
189	CpC	S	CpCS	1674.89	4.552	53.1759	0.754	63.005	0.59
329	CpC	G2c	CpCG2c	2521.28	3.981	58.7489	0.93	63.005	0.93
62	CpC	G2c	CpCG2c	1701.36	6.354	51.3953	0.82	62.986	0.558
25	CpC	M	CpCM	1411.44	4.928	53.4554	0.629	62.986	0.607
61	CpC	G1c	CpCG1c	2151.73	6.169	55.6406	0.885	62.768	0.724
37	CpC	S	CpCS	2306.7	5.915	57.3833	0.892	62.768	0.775
101	CpC	S	CpCS	1835.82	6.454	51.8883	0.868	62.578	0.644
27	CpC	M	CpCM	1746.42	4.784	50.7892	0.862	62.578	0.623
11	CpC	G2c	CpCG2c	1350.4	3.904	51.9103	0.638	62.531	0.493
98	CpC	M	CpCM	2024.62	9.728	55.1825	0.847	62.463	0.696
56	CpC	G2c	CpCG2c	2422.33	11.5	58.3405	0.906	62.408	0.834
84	CpC	M	CpCM	1621.25	7.011	50.5161	0.809	62.408	0.609
101	CpC	S	CpCS	2312.66	6.62	56.7394	0.915	62.387	0.863
14	CpC	S	CpCS	2014.64	5.741	55.0749	0.846	62.387	0.699
12	CpC	M	CpCM	1227.86	4.23	51.1664	0.597	62.387	0.485
97	CpC	M	CpCM	1084.81	3.95	57.1949	0.422	62.387	0.656
81	CpC	M	CpCM	2162.93	9.164	56.733	0.856	62.317	0.787
31	CpC	M	CpCM	1591.44	6.411	60.4919	0.554	62.244	0.744
12	CpC	S	CpCS	1639.13	5.956	50.412	0.821	62.244	0.649
203	CpC	G1c	CpCG1c	1323.22	5.219	50.1453	0.67	62.244	0.503
64	CpC	S	CpCS	1734.49	5.199	53.2539	0.779	62.244	0.581
42	CpC	G1c	CpCG1c	2038.48	4.997	55.4518	0.844	62.244	0.837
131	CpC	S	CpCS	1943.11	5.578	54.353	0.837	62.148	0.771
61	CpC	M	CpCM	2223.25	6.524	57.5718	0.854	61.763	0.78
71	CpC	M	CpCM	1823.9	5.441	51.2444	0.884	61.763	0.668
25	CpC	M	CpCM	1785.28	7.11	65.3745	0.532	61.671	0.832
138	CpC	S	CpCS	2175.57	6.476	56.2842	0.874	61.618	0.796
95	CpC	S	CpCS	2610.68	8.741	59.3928	0.942	61.035	0.964
119	CpC	S	CpCS	1901.39	7.736	52.532	0.877	61.035	0.715
22	CpC	G1c	CpCG1c	1233.82	6.483	46.5818	0.724	61.035	0.465
120	CpC	S	CpCS	1788.14	5.709	51.5111	0.858	61.035	0.738
188	CpC	S	CpCS	2080.2	4.5	58.2937	0.779	61.035	0.798
71	CpC	M	CpCM	1657.01	4.232	55.6406	0.681	61.035	0.737
74	CpC	M	CpCM	1800.06	3.997	57.5718	0.691	61.035	0.765
71	CpC	M	CpCM	1275.54	4.147	49.0465	0.675	60.397	0.499
4	CpC	G1c	CpCG1c	2264.98	6.541	55.4518	0.938	60.298	0.869
48	CpC	S	CpCS	2110	5.526	54.353	0.909	60.298	0.776
72	CpC	S	CpCS	1370.91	4.873	50.5225	0.684	60.298	0.46
10	CpC	S	CpCS	1621.25	5.718	49.0465	0.858	60.051	0.645
49	CpC	S	CpCS	2288.82	6.531	57.3833	0.885	59.852	0.922
60	CpC	G2c	CpCG2c	2098.08	7.698	54.0955	0.913	59.626	0.823
111	CpC	G1c	CpCG1c	1543.76	7.628	54.0863	0.672	59.602	0.805
197	CpC	G1c	CpCG1c	1382.83	6.445	55.1854	0.578	59.602	0.651
4	CpC	G1c	CpCG1c	1662.97	4.275	50.9776	0.815	59.602	0.635
131	CpC	G1c	CpCG1c	1269.58	3.943	50.7892	0.627	59.602	0.576
76	CpC	M	CpCM	1995.11	8.407	53.1829	0.898	59.561	0.778
96	CpC	M	CpCM	1924.27	7.261	59.9323	0.682	59.561	0.89
36	CpC	M	CpCM	2098.08	5.945	54.4635	0.901	59.452	0.858
90	CpC	G1c	CpCG1c	2193.45	5.919	54.9966	0.923	59.452	0.863
40	CpC	M	CpCM	1692.77	5.756	50.7892	0.836	59.452	0.617
98	CpC	S	CpCS	2187.49	5.534	56.0958	0.885	59.1	0.856
59	CpC	G1c	CpCG1c	1853.7	6.425	51.2444	0.899	58.999	0.796
92	CpC	S	CpCS	1442.43	5.521	49.8788	0.738	58.999	0.708
8	CpC	S	CpCS	2020.6	5.275	56.7394	0.799	58.797	0.89
4	CpC	M	CpCM	1469.77	6.073	47.1837	0.841	58.763	0.613
161	CpC	G2c	CpCG2c	1796.72	4.9	55.2764	0.749	58.756	0.836
32	CpC	G2c	CpCG2c	1766.2	9.929	55.4273	0.732	58.724	0.73
99	CpC	M	CpCM	1668.93	5.06	57.1166	0.651	58.695	0.769
27	CpC	S	CpCS	1966.95	5.836	51.8883	0.93	58.237	0.868
27	CpC	M	CpCM	1412.63	4.2	53.5528	0.627	58.237	0.731
87	CpC	M	CpCM	1537.8	5.51	47.037	0.885	58.032	0.639
57	CpC	S	CpCS	1734.49	5.358	49.8788	0.888	58.032	0.725
45	CpC	M	CpCM	1704.69	4.961	49.4237	0.889	58.032	0.721
34	CpC	G1c	CpCG1c	1907.35	4.873	51.2444	0.925	58.032	0.794
41	CpC	M	CpCM	1680.85	4.853	52.532	0.776	58.032	0.659
65	CpC	M	CpCM	1680.85	4.622	49.2349	0.883	58.032	0.729
58	CpC	M	CpCM	1806.02	4.139	50.9776	0.885	58.032	0.758
26	CpC	S	CpCS	1442.43	4.022	48.2141	0.79	58.032	0.55
111	CpC	S	CpCS	1472.23	3.832	47.4922	0.831	57.877	0.627
22	CpC	M	CpCM	1753.1	6.316	52.4645	0.811	57.75	0.809
128	CpC	G1c	CpCG1c	1871.59	6.636	55.4518	0.775	57.619	0.83
102	CpC	S	CpCS	2217.29	6.322	56.5509	0.883	57.619	0.974
29	CpC	M	CpCM	2008.68	5.535	52.7207	0.92	57.464	0.827
25	CpC	G1c	CpCG1c	1966.95	5.11	52.0768	0.923	57.464	0.828
24	CpC	G1c	CpCG1c	1239.78	4.833	46.1263	0.742	57.464	0.536
15	CpC	M	CpCM	1317.26	6.003	57.3833	0.509	57.152	0.873
47	CpC	M	CpCM	2026.56	5.119	54.0863	0.882	57.152	0.867
53	CpC	M	CpCM	1412.63	6.732	48.7797	0.756	56.943	0.7
219	CpC	G1c	CpCG1c	1198.05	4.897	54.5414	0.513	56.943	0.736
16	CpC	G1c	CpCG1c	1639.13	4.327	56.0958	0.663	56.943	0.732
5	CpC	M	CpCM	1670.46	7.486	49.9018	0.854	56.874	0.689
84	CpC	M	CpCM	1918.37	6.963	50.9178	0.942	56.874	0.874
9	CpC	M	CpCM	1658.65	6.798	48.808	0.887	56.874	0.686
82	CpC	M	CpCM	1511.09	6.172	47.4489	0.855	56.874	0.687
58	CpC	G1c	CpCG1c	1800.06	8.147	49.6901	0.928	56.364	0.811
3	CpC	S	CpCS	1478.19	6.837	46.393	0.874	56.364	0.627
64	CpC	G1c	CpCG1c	1931.19	6.347	51.4328	0.93	56.364	0.895
93	CpC	M	CpCM	1716.61	3.98	48.9682	0.911	56.364	0.784
39	CpC	M	CpCM	1895.43	5.617	52.9871	0.86	56.205	0.866
3	CpC	M	CpCM	1711.78	6.627	49.261	0.898	56.09	0.715
35	CpC	S	CpCS	1472.47	4.319	48.2427	0.806	55.963	0.629
88	CpC	M	CpCM	1652.75	5.685	48.0896	0.91	55.932	0.738
48	CpC	M	CpCM	1722.57	5.3	49.5016	0.895	55.78	0.752
63	CpC	M	CpCM	2002.72	3.996	52.9871	0.908	55.78	0.908
115	CpC	S	CpCS	1794.1	5.333	51.2444	0.87	55.726	0.874
54	CpC	G1c	CpCG1c	1043.08	4.552	42.8292	0.724	55.673	0.491
34	CpC	M	CpCM	1617.33	7.274	48.808	0.864	55.509	0.708
73	CpC	M	CpCM	1699.97	7.586	49.261	0.892	55.455	0.774
96	CpC	M	CpCM	1311.3	14.214	44.7607	0.833	55.351	0.586
123	CpC	S	CpCS	1573.56	5.169	50.9776	0.771	55.081	0.737
57	CpC	S	CpCS	1025.2	4.609	43.096	0.703	54.864	0.51
79	CpC	M	CpCM	1567.6	4.215	47.4922	0.885	54.864	0.725
95	CpC	M	CpCM	1823.93	6.927	50.73	0.902	54.597	0.865
142	CpC	S	CpCS	1794.1	5.948	49.2349	0.942	54.592	0.867
170	CpC	G1c	CpCG1c	1281.5	4.235	46.5818	0.752	54.592	0.589
45	CpC	S	CpCS	1907.35	6.423	50.6008	0.948	54.208	0.944
32	CpC	S	CpCS	1645.09	4.984	49.5016	0.855	54.208	0.851
49	CpC	M	CpCM	1754.76	12.18	50.5161	0.876	54.162	0.896
73	CpC	S	CpCS	1561.64	4.03	46.5818	0.916	54.043	0.729
97	CpC	S	CpCS	1513.96	5.072	48.1358	0.832	53.766	0.745
36	CpC	S	CpCS	1531.84	4.592	47.8694	0.851	53.766	0.738
43	CpC	G1c	CpCG1c	1251.7	4.101	46.7702	0.729	53.766	0.646
133	CpC	S	CpCS	1567.6	5.698	47.6806	0.878	53.6	0.828
80	CpC	M	CpCM	1317.26	4.868	44.5723	0.844	53.6	0.649
41	CpC	G1c	CpCG1c	1478.19	5.462	51.6216	0.706	53.544	0.812
50	CpC	S	CpCS	1639.13	5.421	48.3245	0.894	53.544	0.814
6	CpC	S	CpCS	1502.04	4.818	46.5818	0.881	53.544	0.863
5	CpC	S	CpCS	1430.51	5.522	45.4827	0.88	53.321	0.724
117	CpC	G1c	CpCG1c	1198.05	3.983	49.4237	0.624	53.321	0.671
51	CpC	G2c	CpCG2c	1720.43	7.693	49.2728	0.902	53.31	0.796
99	CpC	M	CpCM	1546.5	5.648	46.3555	0.916	53.062	0.739
27	CpC	M	CpCM	1156.92	3.826	45.1838	0.722	53.062	0.665
10	CpC	S	CpCS	1442.43	5.077	47.037	0.83	52.816	0.687
101	CpC	M	CpCM	1221.89	4.414	43.2847	0.83	52.703	0.612
21	CpC	M	CpCM	1096.72	4.279	43.2847	0.745	52.703	0.542
8	CpC	M	CpCM	1422.88	13.043	46.6349	0.833	52.59	0.832
3	CpC	G1c	CpCG1c	1496.08	6.256	49.6901	0.771	52.59	0.949
115	CpC	S	CpCS	1460.31	5.671	44.8387	0.925	52.59	0.73
125	CpC	S	CpCS	1597.4	5.102	47.7589	0.892	52.59	0.752
50	CpC	M	CpCM	1416.64	6.087	44.8085	0.898	52.559	0.705
60	CpC	M	CpCM	1655.58	11.792	48.7578	0.887	52.553	0.823
79	CpC	M	CpCM	1197.82	7.046	43.4824	0.807	52.553	0.699
12	CpC	M	CpCM	1304.49	5.225	43.0743	0.895	52.334	0.67
28	CpC	S	CpCS	1692.77	5.88	48.5913	0.913	52.248	0.938
127	CpC	S	CpCS	1639.13	5.409	48.3245	0.894	52.248	0.898
20	CpC	S	CpCS	1422.88	4.807	46.5726	0.835	52.006	0.698
81	CpC	G1c	CpCG1c	1305.34	6.167	43.4732	0.879	51.732	0.68
30	CpC	S	CpCS	1573.56	4.184	49.2349	0.827	51.732	0.921
82	CpC	G1c	CpCG1c	1335.14	3.932	43.7399	0.889	51.502	0.692
26	CpC	M	CpCM	1168.73	4.889	41.7151	0.855	51.078	0.656
46	CpC	S	CpCS	1317.26	4.924	43.9284	0.869	50.978	0.689
76	CpC	G1c	CpCG1c	1001.36	4.257	38.8106	0.846	50.978	0.545
153	CpC	G1c	CpCG1c	1025.2	4.182	38.8106	0.867	50.978	0.59
39	CpC	M	CpCM	1476.29	12.783	48.6069	0.796	50.931	0.85
91	CpC	G1c	CpCG1c	1072.88	4.683	47.6806	0.601	50.802	0.76
98	CpC	S	CpCS	1364.95	4.546	44.8387	0.864	50.802	0.78
12	CpC	M	CpCM	1716.61	16.019	50.0011	0.874	50.781	0.931
26	CpC	M	CpCM	1380.92	5.865	45.1784	0.861	50.781	0.773
65	CpC	G2c	CpCG2c	1590.73	5.445	46.9991	0.917	50.781	0.808
41	CpC	M	CpCM	1472.47	10.445	48.9083	0.784	50.668	0.884
44	CpC	G1c	CpCG1c	1293.42	6.489	42.8292	0.898	50.331	0.754
94	CpC	S	CpCS	1698.73	6.457	47.6806	0.951	50.331	0.969
93	CpC	S	CpCS	1555.68	5.367	46.5818	0.913	50.331	0.857
141	CpC	S	CpCS	965.595	5.059	39.2658	0.797	50.331	0.525
138	CpC	S	CpCS	1049.04	4.519	42.1076	0.753	50.331	0.605
148	CpC	S	CpCS	1209.97	4.35	41.7304	0.885	50.331	0.646
49	CpC	G1c	CpCG1c	1412.63	4.297	45.6711	0.862	50.331	0.74
94	CpC	M	CpCM	1138.45	4.02	44.5723	0.73	50.331	0.71
34	CpC	M	CpCM	1430.51	3.834	44.5723	0.917	50.331	0.792
77	CpC	S	CpCS	1674.89	5.671	48.3245	0.913	50.272	0.97
52	CpC	M	CpCM	1457.21	6.872	45.9067	0.88	50.215	0.83
7	CpC	M	CpCM	1351.71	5.431	44.621	0.864	50.086	0.8
62	CpC	M	CpCM	1404.84	5.069	45.7147	0.856	50.086	0.814
46	CpC	M	CpCM	1221.86	4.827	41.7151	0.894	50.086	0.681
63	CpC	G2c	CpCG2c	1602.17	6.554	47.5141	0.904	49.91	0.877
107	CpC	G1c	CpCG1c	1066.92	5.93	42.4524	0.754	49.795	0.565
61	CpC	S	CpCS	1370.91	5.202	43.9284	0.905	49.795	0.751
69	CpC	G1c	CpCG1c	1490.12	5.176	48.3245	0.812	49.795	0.943
24	CpC	S	CpCS	1305.34	4.799	44.1171	0.854	49.795	0.795
27	CpC	G1c	CpCG1c	953.674	4.238	40.1761	0.752	49.795	0.574
83	CpC	S	CpCS	1382.83	5.569	43.9284	0.912	49.435	0.858
69	CpC	S	CpCS	1186.13	5.481	41.7304	0.867	49.435	0.754
122	CpC	S	CpCS	1370.91	4.873	43.9284	0.905	49.435	0.837
1	CpC	G1c	CpCG1c	1537.8	4.793	45.4827	0.946	49.435	0.89
95	CpC	G1c	CpCG1c	1305.34	4.126	47.2254	0.745	49.435	0.805
126	CpC	G1c	CpCG1c	1204.01	5.846	42.374	0.854	49.374	0.673
4	CpC	M	CpCM	1084.81	5.546	48.513	0.587	49.374	0.757
32	CpC	M	CpCM	1204.01	3.978	41.7304	0.88	49.374	0.661
42	CpC	M	CpCM	1510.62	15.149	46.2708	0.898	49.295	0.897
120	CpC	S	CpCS	1287.46	6.001	42.8292	0.894	49.132	0.819
7	CpC	S	CpCS	1049.04	4.992	40.6313	0.809	49.132	0.596
34	CpC	M	CpCM	1031.16	4.343	42.1856	0.738	49.132	0.688
189	CpC	G1c	CpCG1c	905.991	3.818	41.4637	0.671	49.132	0.566
61	CpC	M	CpCM	1468.66	5.696	46.7858	0.854	48.984	0.823
25	CpC	M	CpCM	1174.63	5.59	40.6994	0.903	48.894	0.708
143	CpC	S	CpCS	1329.18	5.03	43.9284	0.877	48.828	0.81
63	CpC	S	CpCS	1460.31	3.803	45.1055	0.914	48.828	0.944
40	CpC	G1c	CpCG1c	1269.58	14.193	42.8292	0.881	48.645	0.743
15	CpC	G1c	CpCG1c	977.516	3.796	39.9877	0.778	48.645	0.611
101	CpC	G1c	CpCG1c	923.872	4.538	41.2752	0.69	48.461	0.739
55	CpC	G2c	CpCG2c	1338.96	5.503	43.9974	0.881	48.239	0.76
137	CpC	S	CpCS	1436.47	6.082	43.9284	0.948	48.152	0.893
20	CpC	G1c	CpCG1c	864.267	6.427	37.0675	0.801	48.09	0.577
8	CpC	M	CpCM	1115.61	5.03	40.4339	0.869	47.856	0.714
72	CpC	M	CpCM	1316.3	5.755	43.0743	0.903	47.733	0.829
54	CpC	G2c	CpCG2c	1327.52	4.662	43.2691	0.903	47.562	0.815
56	CpC	G1c	CpCG1c	1472.23	5.212	44.8387	0.932	47.404	0.933
7	CpC	M	CpCM	1152.04	5.089	46.2708	0.685	47.199	0.808
48	CpC	M	CpCM	1269.08	4.198	42.1681	0.909	47.173	0.868
58	CpC	S	CpCS	1090.77	5.341	39.077	0.909	47.151	0.675
17	CpC	S	CpCS	1297	4.139	44.8142	0.822	46.956	0.931
306	CpC	S	CpCS	1041.41	12.551	39.6013	0.846	46.425	0.625
43	CpC	S	CpCS	1299.38	5.478	42.8292	0.902	46.322	0.859
122	CpC	G1c	CpCG1c	941.753	4.512	37.7114	0.843	46.322	0.624
35	CpC	G1c	CpCG1c	905.991	4.438	35.3248	0.924	46.322	0.561
83	CpC	S	CpCS	1090.77	4.128	39.3437	0.897	46.322	0.686
43	CpC	G2c	CpCG2c	1129.15	4.368	39.6013	0.917	46.302	0.754
75	CpC	S	CpCS	1239.78	3.912	40.8201	0.947	45.87	0.833
71	CpC	M	CpCM	1117.71	5.944	40.6313	0.862	45.721	0.729
2	CpC	M	CpCM	1167.3	6.934	40.7822	0.894	45.554	0.803
51	CpC	S	CpCS	1045.23	5.292	38.6597	0.89	45.554	0.718
139	CpC	S	CpCS	1108.65	5.989	39.7209	0.895	45.413	0.8
10	CpC	M	CpCM	778.198	4.608	37.2655	0.713	45.091	0.666
278	CpC	G1c	CpCG1c	1055	5.231	42.8292	0.732	45.017	0.808
16	CpC	S	CpCS	923.872	4.518	37.7894	0.824	45.017	0.739
50	CpC	M	CpCM	1209.26	10.239	40.4804	0.94	44.964	0.878
116	CpC	S	CpCS	1251.7	5.093	41.2752	0.935	44.885	0.883
43	CpC	G1c	CpCG1c	1007.32	4.476	37.9782	0.889	44.885	0.793
81	CpC	G1c	CpCG1c	1055	4.143	38.4334	0.909	44.885	0.789
16	CpC	M	CpCM	1263.17	5.062	41.9806	0.913	44.667	0.889
52	CpC	M	CpCM	1194	6.691	40.6313	0.921	44.538	0.888
63	CpC	M	CpCM	968.933	5.061	39.9654	0.772	44.538	0.793
77	CpC	G1c	CpCG1c	864.267	5.445	36.8791	0.809	44.216	0.631
133	CpC	S	CpCS	1215.93	5.234	40.1761	0.959	44.013	0.924
96	CpC	M	CpCM	822.544	4.048	37.7114	0.736	44.013	0.73
38	CpC	M	CpCM	1258.85	7.895	40.9954	0.954	43.891	0.938
61	CpC	G2c	CpCG2c	1113.89	4.791	39.0862	0.928	43.891	0.767
31	CpC	M	CpCM	1014.71	7.721	37.6296	0.912	43.673	0.807
12	CpC	G1c	CpCG1c	1144.41	6.906	40.6313	0.883	43.673	0.909
39	CpC	S	CpCS	1168.25	6.133	39.077	0.974	43.673	0.896
43	CpC	M	CpCM	885.402	4.06	35.1532	0.912	43.461	0.658
108	CpC	M	CpCM	633.24	18.265	33.7485	0.708	43.366	0.5
72	CpC	M	CpCM	1049.04	5.249	38.1666	0.917	43.262	0.815
21	CpC	S	CpCS	792.742	4.689	35.1363	0.818	43.262	0.554
72	CpC	S	CpCS	1007.32	4.16	37.523	0.911	43.262	0.728
103	CpC	S	CpCS	1120.57	5.52	38.4334	0.966	42.707	0.973
13	CpC	S	CpCS	917.912	4.968	37.7114	0.822	42.707	0.825
55	CpC	S	CpCS	691.414	4.258	38.6218	0.59	42.707	0.527
240	CpC	G1c	CpCG1c	882.149	4.422	37.2563	0.809	42.637	0.704
135	CpC	S	CpCS	935.793	4.093	36.2351	0.907	42.637	0.707
47	CpC	M	CpCM	774.86	3.853	40.3646	0.606	42.637	0.628
30	CpC	G1c	CpCG1c	649.691	3.808	33.7705	0.725	42.145	0.493
136	CpC	S	CpCS	911.951	4.42	37.523	0.825	41.79	0.768
65	CpC	G1c	CpCG1c	816.584	4.363	35.7799	0.812	41.719	0.699
14	CpC	M	CpCM	995.398	4.358	41.7304	0.728	41.719	0.856
48	CpC	M	CpCM	840.425	4.149	37.2563	0.771	41.719	0.768
8	CpC	S	CpCS	900.03	4.093	35.3248	0.918	41.719	0.723
51	CpC	G1c	CpCG1c	1019.24	3.996	37.3342	0.931	41.719	0.799
40	CpC	M	CpCM	892.639	6.564	36.1727	0.869	41.386	0.746
126	CpC	S	CpCS	965.595	5.203	35.7799	0.96	40.633	0.857
39	CpC	S	CpCS	900.03	3.964	34.6811	0.953	40.412	0.774
38	CpC	M	CpCM	1060.49	7.764	39.0238	0.887	40.265	0.939
25	CpC	S	CpCS	953.674	4.857	36.4239	0.915	40.042	0.896
20	CpC	M	CpCM	997.553	3.819	36.5124	0.953	39.847	0.887
288	CpC	G1c	CpCG1c	834.465	4.291	34.4924	0.893	39.743	0.885
12	CpC	M	CpCM	545.502	6.614	30.5959	0.742	39.548	0.57
66	CpC	G2c	CpCG2c	896.454	5.368	34.7785	0.944	39.548	0.819
226	CpC	G1c	CpCG1c	780.821	5.35	33.582	0.882	39.442	0.75
251	CpC	G1c	CpCG1c	685.453	4.899	31.5725	0.876	39.366	0.598
34	CpC	S	CpCS	798.702	4.764	33.1268	0.927	39.366	0.776
45	CpC	M	CpCM	835.419	6.739	33.7485	0.934	39.306	0.774
134	CpC	G1c	CpCG1c	768.9	5.214	33.3936	0.878	38.602	0.682
94	CpC	M	CpCM	828.505	3.869	35.058	0.858	38.602	0.783
68	CpC	M	CpCM	891.305	3.925	34.8877	0.932	38.414	0.886
63	CpC	M	CpCM	909.013	3.907	35.3407	0.927	38.414	0.923
156	CpC	G1c	CpCG1c	786.781	5.399	32.6716	0.938	38.214	0.81
59	CpC	S	CpCS	739.098	4.693	32.2165	0.907	38.214	0.735
251	CpC	S	CpCS	801.086	7.139	33.3843	0.915	37.923	0.797
102	CpC	G1c	CpCG1c	733.137	4.548	31.761	0.925	37.901	0.716
79	CpC	S	CpCS	480.652	6.983	31.626	0.612	37.569	0.581
35	CpC	S	CpCS	780.821	4.951	33.7705	0.872	37.346	0.807
48	CpC	M	CpCM	685.453	5.071	31.3841	0.886	37.266	0.729
101	CpC	S	CpCS	786.781	5.023	33.3153	0.903	37.266	0.823
20	CpC	S	CpCS	739.098	4.733	32.2165	0.907	36.621	0.882
6	CpC	S	CpCS	713.348	4.241	31.2615	0.929	36.487	0.754
22	CpC	M	CpCM	470.877	7.472	29.3746	0.695	36.294	0.52
76	CpC	G1c	CpCG1c	745.058	4.885	32.6716	0.889	36.294	0.845
52	CpC	S	CpCS	679.493	4.592	30.6622	0.92	36.294	0.77
17	CpC	M	CpCM	679.493	4.026	32.4049	0.824	36.294	0.832
44	CpC	M	CpCM	785.828	4.492	32.8693	0.926	35.855	0.892
53	CpC	S	CpCS	756.979	5.039	31.9497	0.944	35.547	0.876
69	CpC	S	CpCS	566.244	4.515	29.563	0.825	35.547	0.662
22	CpC	S	CpCS	667.572	4.772	31.1173	0.878	35.21	0.783
5	CpC	M	CpCM	804.901	4.259	33.0202	0.94	35.21	0.893
32	CpC	S	CpCS	578.165	4.581	29.1078	0.869	34.956	0.795
126	CpC	S	CpCS	774.86	5.048	32.2165	0.951	34.699	0.974
667	CpC	G2c	CpCG2c	534.058	6.57	28.8373	0.818	34.554	0.835
53	CpC	M	CpCM	736.237	3.932	32.141	0.907	34.554	0.891
13	CpC	G1c	CpCG1c	465.393	6.393	28.109	0.75	34.166	0.533
33	CpC	M	CpCM	629.425	5.483	29.2899	0.934	34.166	0.767
67	CpC	S	CpCS	686.646	4.474	31.626	0.874	34.166	0.855
130	CpC	S	CpCS	667.572	4.455	31.3058	0.867	34.005	0.934
102	CpC	S	CpCS	435.114	4.274	27.3651	0.74	34.005	0.637
67	CpC	G1c	CpCG1c	518.56	4.265	28.4639	0.815	34.005	0.67
106	CpC	G1c	CpCG1c	536.442	4.115	27.6315	0.895	34.005	0.652
55	CpC	S	CpCS	637.77	4.899	29.3746	0.941	33.917	0.922
2	CpC	S	CpCS	703.335	4.765	31.1173	0.925	33.207	0.961
3	CpC	S	CpCS	458.956	4.13	28.9194	0.699	33.207	0.74
63	CpC	S	CpCS	494.719	4.588	26.266	0.913	32.755	0.701
87	CpC	S	CpCS	518.56	4.516	27.3651	0.882	32.755	0.796
16	CpC	M	CpCM	560.76	3.977	30.0182	0.792	32.74	0.773
131	CpC	S	CpCS	524.521	4.647	26.266	0.968	31.832	0.822
105	CpC	M	CpCM	548.363	4.537	27.6315	0.914	31.832	0.747
112	CpC	G2c	CpCG2c	598.907	4.469	28.2599	0.955	31.493	0.904
8	CpC	S	CpCS	524.521	4.582	26.7212	0.935	31.265	0.798
64	CpC	S	CpCS	464.916	4.316	26.6432	0.834	31.265	0.67
35	CpC	M	CpCM	389.099	6.011	25.4088	0.767	30.882	0.627
31	CpC	M	CpCM	404.358	5.285	24.8937	0.831	30.882	0.61
68	CpC	M	CpCM	480.652	3.953	26.1374	0.896	30.509	0.794
463	CpC	S	CpCS	431.061	9.194	25.7729	0.826	30.321	0.648
17	CpC	G1c	CpCG1c	441.074	5.786	25.3556	0.874	30.199	0.764
105	CpC	S	CpCS	345.707	4.169	24.2565	0.748	30.199	0.545
39	CpC	M	CpCM	312.805	9.704	24.5296	0.662	29.877	0.476
88	CpC	M	CpCM	385.284	10.045	24.7429	0.801	29.813	0.678
16	CpC	M	CpCM	514.984	4.047	26.1374	0.96	29.813	0.849
27	CpC	M	CpCM	476.837	4.142	26.6524	0.855	29.749	0.774
30	CpC	S	CpCS	470.877	4.405	24.9784	0.961	29.398	0.882
82	CpC	M	CpCM	308.99	8.615	22.1053	0.805	29.035	0.487
116	CpC	S	CpCS	298.023	4.317	23.3461	0.696	28.471	0.547
3	CpC	S	CpCS	450.134	3.83	24.8937	0.925	28.438	0.768
157	CpC	S	CpCS	308.99	3.899	21.3771	0.861	27.964	0.532
108	CpC	S	CpCS	411.272	4.317	24.2565	0.89	27.836	0.819
96	CpC	S	CpCS	399.351	4.258	23.6129	0.912	27.836	0.746
18	CpC	G1c	CpCG1c	298.023	4.073	21.4146	0.827	27.296	0.579
64	CpC	M	CpCM	399.351	3.894	22.9689	0.964	27.296	0.789
67	CpC	M	CpCM	457.764	4.165	24.0146	1	27.204	0.859
112	CpC	S	CpCS	208.616	4.113	20.3158	0.644	26.295	0.617
83	CpC	G1c	CpCG1c	345.707	4.122	21.4146	0.96	25.489	0.722
141	CpC	S	CpCS	373.84	3.831	24.3787	0.801	25.466	0.935
93	CpC	M	CpCM	268.221	7.567	19.2167	0.925	25.136	0.606
567	CpC	S	CpCS	289.917	3.864	21.3143	0.813	24.705	0.825
47	CpC	S	CpCS	250.34	4.373	19.4051	0.846	24.414	0.776
34	CpC	S	CpCS	292.063	4.345	20.3158	0.901	24.414	0.775
60	CpC	S	CpCS	292.063	4.133	19.8603	0.943	23.032	0.928
74	CpC	M	CpCM	238.419	5.749	18.5727	0.88	22.509	0.808
41	CpC	S	CpCS	190.735	4.192	17.8508	0.762	22.509	0.579
90	CpC	M	CpCM	286.102	5.372	19.2542	0.983	22.269	0.924
82	CpC	S	CpCS	250.34	4.515	18.1176	0.971	21.837	0.786
85	CpC	S	CpCS	244.379	4.377	18.3063	0.928	21.837	0.765
16	CpC	S	CpCS	190.735	4.472	16.1081	0.936	21.002	0.642
29	CpC	S	CpCS	226.498	4.35	17.0188	0.996	21.002	0.852
111	CpC	S	CpCS	256.3	4.34	17.8508	1	20.859	0.921
24	CpC	S	CpCS	160.217	4.513	15.5243	0.846	20.391	0.571
32	CpC	M	CpCM	179.291	4.5	16.7676	0.812	20.391	0.674
165	CpC	M	CpCM	143.051	15.977	14.3653	0.883	19.683	0.578
15	CpC	S	CpCS	220.537	4.451	16.752	1	19.683	0.898
6	CpC	S	CpCS	184.774	4.307	15.6529	0.96	19.683	0.829
94	CpC	S	CpCS	160.933	4.184	16.1081	0.79	19.683	0.62
114	CpC	S	CpCS	172.853	4.161	15.4644	0.92	19.683	0.802
83	CpC	S	CpCS	137.091	4.306	13.9101	0.902	18.593	0.629
50	CpC	S	CpCS	178.814	4.262	15.1977	0.986	18.593	0.804
164	CpC	M	CpCM	107.288	12.547	12.811	0.832	17.774	0.478
139	CpC	S	CpCS	119.209	4.057	12.9998	0.898	17.774	0.575
75	CpC	S	CpCS	95.367	4.166	11.2567	0.958	15.633	0.602
11	CpC	G1c	CpCG1c	87.738	3.966	10.764	0.964	14.875	0.542
7	CpC	S	CpCS	77.486	4.103	10.8015	0.846	14.85	0.547
121	CpC	S	CpCS	107.288	4.194	11.2567	1	14.236	0.821
36	CpC	S	CpCS	71.526	4.053	9.89116	0.931	13.147	0.809
78	CpC	S	CpCS	65.565	4.174	9.70272	0.887	12.207	0.814
41	CpC	S	CpCS	65.565	4.013	8.6036	1	12.207	0.729
26	CpC	S	CpCS	59.605	4.017	8.14841	1	10.918	0.723
