# Supplementary material for: High-resolution analysis of human centromeric chromatin
Source: Life Sci Alliance. 2025 Jan 23;8(4):e202402819. doi: 10.26508/lsa.202402819 (PMC11757159; doi:10.26508/lsa.202402819)
Supplement: Supplementary file 12 [file LSA-2024-02819_SdataF7.2.xls]

## Sheet: Sheet1
Supplementary Table S7: Quantification of RT-pCR of alpha-satellite transcripts
Sample	Primer	Reporter	(-)2^ddCt
mock	a-sat	SYBR	0.3121
mock	a-sat	SYBR	0.1994
mock	a-sat	SYBR	0.3195
CpC OE	a-sat	SYBR	0.1179
CpC OE	a-sat	SYBR	0.0234
CpC OE	a-sat	SYBR	0.1676
CpC OE + H3^CpA CTD	a-sat	SYBR	0.366
CpC OE + H3^CpA CTD	a-sat	SYBR	0.1496
CpC OE + H3^CpA CTD	a-sat	SYBR	0.3233
CpC OE + CpA^dCTD	a-sat	SYBR	0.0963
CpC OE + CpA^dCTD	a-sat	SYBR	0.6317
CpC OE + CpA^dCTD	a-sat	SYBR	0.3055
